# Supplementary material for: Comparative transcriptome analyses reveal different mechanism of high- and low-tillering genotypes controlling tiller growth in orchardgrass (Dactylis glomerata L.)
Source: BMC Plant Biol. 2020 Aug 5;20:369. doi: 10.1186/s12870-020-02582-2 (PMC7409468; doi:10.1186/s12870-020-02582-2)
Supplement: Supplementary file 11 — Additional file 11 : Supplemental Table 1 The data of initial field selection [file 12870_2020_2582_MOESM11_ESM.xlsx]

## Sheet: Sheet1
Name	Tiller number
D20170203	18
PI184040	21
AKZ-NRGR668	22
PI237263	22
PI237601	23
PI174774	25
PI295271	25
PI499583	25
D20170107	26
PI172883	26
D20170118	27
D20170209	27
PI237609	27
D20170206	28
D20170117	29
CF003819	30
PI231518	30
PI262461	30
PI287808	30
PI419529	30
PI578587	30
PI111536	31
PI202281	31
PI251684	31
PI419940	31
PI229471	32
PI251816	32
PI229446	33
PI231512	33
PI231514	33
PI174199	34
PI237594	34
PI516535	35
PI180830	36
PI251817	37
PI284673	37
PI231504	38
PI251113	39
PI260244	39
PI206665	40
PI237608	41
PI595384	41
PI222791	42
PI234716	42
PI231510	43
PI250957	43
PI595083	43
PI269886	44
PI206265	45
PI231475	45
PI253966	45
PI172407	50
PI231487	50
PI237265	50
PI231480	52
PI421010	52
PI564903	52
PI695067	52
PI231485	53
PI231511	53
PI269887	54
PI173691	55
PI287813	55
PI578662	56
PI287779	57
PI231503	58
PI251111	58
PI231472	60
PI237585	60
PI253614	64
PI306729	64
PI578588	64
PI234689	66
PI202697	68
PI371948	68
PI251112	70
PI231477	71
PI231610	72
PI172413	73
PI419944	73
PI196537	74
PI172882	75
PI253967	76
PI287816	76
PI308542	80
PI234472	81
PI249735	82
PI287807	82
PI202503	85
PI235124	86
PI302878	88
PI237596	90
PI237974	90
W110024	98
PI231513	99
PI228383	102
ABY-BC-5368-1970U	108
PI224599	112
PI237603	113
PI 231517	114
PI237602	115
PI229424	119
PI237607	127
PI634265	136
PI170344	144
ABY-BC-4800-1980U	145
PI265568	146
PI283241	152
PI230116	158
AKZ-NRGR667	169
Note： The original state of all materials in this section is five tillers.
