# Supplementary material for: Comparative transcriptome analyses reveal different mechanism of high- and low-tillering genotypes controlling tiller growth in orchardgrass (Dactylis glomerata L.)
Source: BMC Plant Biol. 2020 Aug 5;20:369. doi: 10.1186/s12870-020-02582-2 (PMC7409468; doi:10.1186/s12870-020-02582-2)
Supplement: Supplementary file 12 — Additional file 12 : Supplemental Table 2 The primers information for qRT-PCR [file 12870_2020_2582_MOESM12_ESM.xlsx]

## Sheet: Sheet1
DgD27-F	CTGGCTACGAGGGCTTGATA
DgD27-R	GCTTGGCATTGCTTGTTCG
DgCCD7-F	GCCGAAGATGCTCTGTGAAG
DgCCD7-R	CGCCTGCATAGATGAACCTG
DgCCD8-F	TCCCACTCCAGACCAAATCC
DgCCD8-R	ATGGCGATGGTCTAGCAAGA
DgMAX1-F	TACTTCTACGCGCCCTACTG
DgMAX1-R	AAGATGGGGCCGTATGTCTT
