# Supplementary material for: Comparative transcriptome analyses reveal different mechanism of high- and low-tillering genotypes controlling tiller growth in orchardgrass (Dactylis glomerata L.)
Source: BMC Plant Biol. 2020 Aug 5;20:369. doi: 10.1186/s12870-020-02582-2 (PMC7409468; doi:10.1186/s12870-020-02582-2)
Supplement: Supplementary file 13 — Additional file 13 : Supplemental Table 3 RNA-seq statistics [file 12870_2020_2582_MOESM13_ESM.xlsx]

## Sheet: Sheet2
Sample	Library	Raw_reads	Clean_reads	Clean_bases	Error_rate	Q20	Q30	GC_pct
A(h)_B_1	FRAS190027592-1a	47926560	46441422	6.97G	0.03	97.45	93.09	54.57
A(h)_B_2	FRAS190027593-1a	54359940	53053958	7.96G	0.03	97.44	93	55.09
A(h)_B_3	FRAS190027594-1a	54641404	52859262	7.93G	0.03	97.5	93.16	54.9
A(h)_S_1	FRAS190027607-1a	58534312	57182844	8.58G	0.03	97.7	93.48	53.35
A(h)_S_2	FRAS190027608-1a	46935508	45991482	6.9G	0.03	97.8	93.69	53.2
A(h)_S_3	FRAS190027609-1a	50808720	49737568	7.46G	0.03	97.8	93.7	54.05
A(h)_R_1	FRAS190027610-1a	52900104	51929634	7.79G	0.03	97.86	93.84	53.48
A(h)_R_2	FRAS190027611-1a	49629368	46912116	7.04G	0.03	97.91	93.97	52.9
A(h)_R_3	FRAS190027612-1a	53655736	52622904	7.89G	0.03	97.91	93.92	53.41
A(h)_L_1	FRAS190027613-1a	55725450	54903720	8.24G	0.03	97.93	94	56.97
A(h)_L_2	FRAS190027614-1a	61739294	60795476	9.12G	0.03	97.82	93.74	56.65
A(h)_L_3	FRAS190027615-1a	60509560	59376960	8.91G	0.03	97.66	93.35	56.57
D(l)_B_1	FRAS190027616-1a	52667796	51798010	7.77G	0.03	97.65	93.39	54.06
D(l)_B_2	FRAS190027617-1a	58466758	57211420	8.58G	0.03	97.72	93.58	54.57
D(l)_B_3	FRAS190027618-1a	54599282	53791206	8.07G	0.03	97.84	93.71	54.77
D(l)_S_1	FRAS190027631-1a	67221546	66207034	9.93G	0.03	97.82	93.71	53.49
D(l)_S_2	FRAS190027632-1a	47683358	46981468	7.05G	0.03	97.72	93.5	52.56
D(l)_S_3	FRAS190027633-1a	44556084	43633804	6.55G	0.03	97.76	93.59	53.5
D(l)_R_2	FRAS190027635-2a	52950214	52309920	7.85G	0.02	98.11	94.6	54.07
D(l)_R_3	FRAS190027636-1a	53707004	52680246	7.9G	0.03	97.67	93.35	54.21
D(l)_L_1	FRAS190027637-1a	52103940	50879142	7.63G	0.03	98	94.07	54
D(l)_L_2	FRAS190027638-1a	60103192	58687458	8.8G	0.03	97.86	93.83	55.41
D(l)_L_3	FRAS190027639-1a	61125290	60057968	9.01G	0.03	97.88	93.86	54.84
