# Supplementary material for: Comparative transcriptome analyses reveal different mechanism of high- and low-tillering genotypes controlling tiller growth in orchardgrass (Dactylis glomerata L.)
Source: BMC Plant Biol. 2020 Aug 5;20:369. doi: 10.1186/s12870-020-02582-2 (PMC7409468; doi:10.1186/s12870-020-02582-2)
Supplement: Supplementary file 14 — Additional file 14 : Supplemental Table 4 Statistics of annotation analysis of unigenes [file 12870_2020_2582_MOESM14_ESM.xlsx]

## Sheet: Sheet3
sample	total_reads	total_map	unique_map	multi_map	read1_map	read2_map	positive_map	negative_map	splice_map	unsplice_map	proper_map
A(h)_B_1	46441422	37536960(80.83%)	36525943(78.65%)	1011017(2.18%)	18321037(39.45%)	18204906(39.2%)	18272388(39.35%)	18253555(39.3%)	15262762(32.86%)	21263181(45.78%)	32873018(70.78%)
A(h)_B_2	53053958	42863919(80.79%)	41598701(78.41%)	1265218(2.38%)	20901406(39.4%)	20697295(39.01%)	20805834(39.22%)	20792867(39.19%)	17318463(32.64%)	24280238(45.77%)	37383992(70.46%)
A(h)_B_3	52859262	42538709(80.48%)	41364315(78.25%)	1174394(2.22%)	20729834(39.22%)	20634481(39.04%)	20683036(39.13%)	20681279(39.13%)	16970862(32.11%)	24393453(46.15%)	37131248(70.25%)
A(h)_S_1	57182844	43248692(75.63%)	42113184(73.65%)	1135508(1.99%)	21050745(36.81%)	21062439(36.83%)	21067355(36.84%)	21045829(36.8%)	17192467(30.07%)	24920717(43.58%)	37837582(66.17%)
A(h)_S_2	45991482	35984319(78.24%)	35008663(76.12%)	975656(2.12%)	17554899(38.17%)	17453764(37.95%)	17450158(37.94%)	17558505(38.18%)	12804338(27.84%)	22204325(48.28%)	31357248(68.18%)
A(h)_S_3	49737568	38032516(76.47%)	37058752(74.51%)	973764(1.96%)	18566609(37.33%)	18492143(37.18%)	18519941(37.24%)	18538811(37.27%)	14382883(28.92%)	22675869(45.59%)	33268224(66.89%)
A(h)_R_1	51929634	38604377(74.34%)	37555389(72.32%)	1048988(2.02%)	18778085(36.16%)	18777304(36.16%)	18776635(36.16%)	18778754(36.16%)	14411402(27.75%)	23143987(44.57%)	33832788(65.15%)
A(h)_R_2	46912116	33504076(71.42%)	32601499(69.49%)	902577(1.92%)	16253622(34.65%)	16347877(34.85%)	16302783(34.75%)	16298716(34.74%)	11758529(25.07%)	20842970(44.43%)	29380146(62.63%)
A(h)_R_3	52622904	37885821(71.99%)	36839038(70.01%)	1046783(1.99%)	18405694(34.98%)	18433344(35.03%)	18422927(35.01%)	18416111(35.0%)	14289615(27.15%)	22549423(42.85%)	33047062(62.8%)
A(h)_L_1	54903720	45366301(82.63%)	43397954(79.04%)	1968347(3.59%)	21742373(39.6%)	21655581(39.44%)	21705865(39.53%)	21692089(39.51%)	15848464(28.87%)	27549490(50.18%)	39293842(71.57%)
A(h)_L_2	60795476	49455843(81.35%)	47464848(78.07%)	1990995(3.27%)	23777099(39.11%)	23687749(38.96%)	23697945(38.98%)	23766903(39.09%)	18336206(30.16%)	29128642(47.91%)	42675872(70.2%)
A(h)_L_3	59376960	47738502(80.4%)	45973316(77.43%)	1765186(2.97%)	22987364(38.71%)	22985952(38.71%)	22961428(38.67%)	23011888(38.76%)	17357826(29.23%)	28615490(48.19%)	41229222(69.44%)
D(l)_B_1	51798010	48897438(94.4%)	46616789(90.0%)	2280649(4.4%)	23338884(45.06%)	23277905(44.94%)	23329025(45.04%)	23287764(44.96%)	16401412(31.66%)	30215377(58.33%)	45171726(87.21%)
D(l)_B_2	57211420	53775827(93.99%)	51395335(89.83%)	2380492(4.16%)	25690599(44.9%)	25704736(44.93%)	25708749(44.94%)	25686586(44.9%)	18292145(31.97%)	33103190(57.86%)	49780812(87.01%)
D(l)_B_3	53791206	50872344(94.57%)	48424516(90.02%)	2447828(4.55%)	24262720(45.11%)	24161796(44.92%)	24224559(45.03%)	24199957(44.99%)	17654955(32.82%)	30769561(57.2%)	47044130(87.46%)
D(l)_S_1	66207034	62308912(94.11%)	59957675(90.56%)	2351237(3.55%)	30035580(45.37%)	29922095(45.19%)	29968757(45.27%)	29988918(45.3%)	21192967(32.01%)	38764708(58.55%)	58447992(88.28%)
D(l)_S_2	46981468	39649380(84.39%)	38170300(81.25%)	1479080(3.15%)	19073565(40.6%)	19096735(40.65%)	19076524(40.6%)	19093776(40.64%)	12239795(26.05%)	25930505(55.19%)	37082728(78.93%)
D(l)_S_3	43633804	39913606(91.47%)	38443605(88.11%)	1470001(3.37%)	19251840(44.12%)	19191765(43.98%)	19211547(44.03%)	19232058(44.08%)	13282702(30.44%)	25160903(57.66%)	37437928(85.8%)
D(l)_R_2	52309920	41050535(78.48%)	39622105(75.74%)	1428430(2.73%)	19780006(37.81%)	19842099(37.93%)	19805188(37.86%)	19816917(37.88%)	13436553(25.69%)	26185552(50.06%)	38485250(73.57%)
D(l)_R_3	52680246	48549468(92.16%)	46958493(89.14%)	1590975(3.02%)	23551535(44.71%)	23406958(44.43%)	23464713(44.54%)	23493780(44.6%)	16881565(32.05%)	30076928(57.09%)	45789442(86.92%)
D(l)_L_1	50879142	48390376(95.11%)	46549598(91.49%)	1840778(3.62%)	23264177(45.72%)	23285421(45.77%)	23269981(45.74%)	23279617(45.75%)	16429948(32.29%)	30119650(59.2%)	45380142(89.19%)
D(l)_L_2	58687458	56050485(95.51%)	53640775(91.4%)	2409710(4.11%)	26819804(45.7%)	26820971(45.7%)	26801880(45.67%)	26838895(45.73%)	19553594(33.32%)	34087181(58.08%)	52213438(88.97%)
D(l)_L_3	60057968	57354296(95.5%)	54861605(91.35%)	2492691(4.15%)	27475381(45.75%)	27386224(45.6%)	27409491(45.64%)	27452114(45.71%)	19691589(32.79%)	35170016(58.56%)	53557170(89.18%)
