# Supplementary material for: Comparative transcriptome analyses reveal different mechanism of high- and low-tillering genotypes controlling tiller growth in orchardgrass (Dactylis glomerata L.)
Source: BMC Plant Biol. 2020 Aug 5;20:369. doi: 10.1186/s12870-020-02582-2 (PMC7409468; doi:10.1186/s12870-020-02582-2)
Supplement: Supplementary file 15 — Additional file 15 : Supplemental Table 5 Percent of genome regions [file 12870_2020_2582_MOESM15_ESM.xlsx]

## Sheet: Sheet4
Percent of genome regions
sample	exon	intron	intergenic
A(h)_B_1	0.911	0.0247	0.0643
A(h)_B_2	0.9049	0.0269	0.0682
A(h)_B_3	0.9028	0.0276	0.0696
A(h)_S_1	0.9051	0.0256	0.0692
A(h)_S_2	0.8831	0.0317	0.0317
A(h)_S_3	0.8931	0.0284	0.0785
A(h)_R_1	0.8818	0.029	0.0892
A(h)_R_2	0.8811	0.0287	0.0903
A(h)_R_3	0.8811	0.0301	0.0301
A(h)_L_1	0.8878	0.8878	0.0513
A(h)_L_2	0.8869	0.0549	0.0582
A(h)_L_3	0.8887	0.0492	0.0621
D(l)_B_1	0.8512	0.0337	0.1151
D(l)_B_2	0.8553	0.0354	0.1092
D(l)_B_3	0.85	0.034	0.116
D(l)_S_1	0.8045	0.0529	0.1426
D(l)_S_2	0.8064	0.0509	0.1427
D(l)_S_3	0.8144	0.0522	0.0522
D(l)_R_2	0.8423	0.0376	0.12
D(l)_R_3	0.8417	0.038	0.1204
D(l)_L_1	0.8321	0.0577	0.1102
D(l)_L_2	0.8494	0.0569	0.0937
D(l)_L_3	0.8168	0.071	0.1122
