# Supplementary material for: Comparative transcriptome analyses reveal different mechanism of high- and low-tillering genotypes controlling tiller growth in orchardgrass (Dactylis glomerata L.)
Source: BMC Plant Biol. 2020 Aug 5;20:369. doi: 10.1186/s12870-020-02582-2 (PMC7409468; doi:10.1186/s12870-020-02582-2)
Supplement: Supplementary file 16 — Additional file 16 : Supplemental Table 6 The detail information of KEGG in A(h)_S vs D(l)_S [file 12870_2020_2582_MOESM16_ESM.xlsx]

## Sheet: Sheet5
KEGGID	Description	GeneRatio	BgRatio	pvalue	padj	geneID	geneName	keggID	Count	Up	Up_Gene_names	Down	Down_Gene_names
osa03030	DNA replication	27/1087	51/4031	6.74798e-05	0.00749026	DG6C04370/DG6C05286/DG7C02172/DG2C05241/DG7C02055/DG2C00422/DG6C01705/DG6C04358/DG2C06694/DG7C00191/DG6C02612/DG0C01094/DG2C03555/DG6C00827/DG3C01910/DG7C01159/DG2C02026/DG1C04030/DG4C01773/DG1C05308/DG4C06083/DG5C05311/DG6C03459/DG3C02322/DG3C02355/DG2C00128/DG4C05396	-/-/-/-/-/-/-/-/-/-/-/-/-/-/-/-/-/-/-/-/-/-/-/-/-/-/-	osa:4352514/osa:4337594/osa:4344737/osa:4332052/osa:107275673/osa:4331016/osa:4339099/osa:4338176/osa:4331489/osa:4331236/osa:4349480/osa:4327373/osa:4350526/osa:4339464/osa:4329458/osa:4337886/osa:9267485/osa:4342990/osa:4351872/osa:4336807/osa:4334691/osa:4325052/osa:4348965/osa:4351654/osa:4349811/osa:4331062/osa:4334389	27	23	DG2C05241/DG7C02055/DG2C00422/DG6C01705/DG6C04358/DG2C06694/DG7C00191/DG6C02612/DG2C03555/DG6C00827/DG3C01910/DG7C01159/DG2C02026/DG1C04030/DG4C01773/DG1C05308/DG4C06083/DG5C05311/DG6C03459/DG3C02322/DG3C02355/DG2C00128/DG4C05396	4	DG6C04370/DG6C05286/DG7C02172/DG0C01094
osa00460	Cyanoamino acid metabolism	16/1087	34/4031	0.00927581	0.514808	DG3C00652/DG3C00653/DG3C05025/DG2C03236/DG1C05930/DG2C06828/DG2C05222/DG5C04907/DG3C03608/DG2C01338/DG7C04356/DG4C03871/DG0C01052/DG5C05014/DG6C05498/DG1C02321	-/-/-/-/-/-/-/-/-/-/-/-/-/-/-/-	osa:4330076/osa:4330077/osa:4347545/osa:4327593/osa:4336033/osa:4335048/osa:4332041/osa:4334792/osa:4347547/osa:4338956/osa:4341870/osa:4334116/osa:4337229/osa:4324619/osa:4348315/osa:4333841	16	9	DG3C00652/DG3C00653/DG3C05025/DG2C06828/DG2C05222/DG2C01338/DG4C03871/DG0C01052/DG5C05014	7	DG2C03236/DG1C05930/DG5C04907/DG3C03608/DG7C04356/DG6C05498/DG1C02321
osa04122	Sulfur relay system	8/1087	15/4031	0.0269418	0.851132	novel.6067/DG1C05908/DG2C02291/novel.9259/DG3C03698/novel.4477/DG4C02488/DG3C00552	-/-/-/-/-/-/-/-	osa:4329515/osa:4336051/osa:4328418/osa:4329515/osa:4328260/osa:9268394/osa:4328930/osa:4352298	8	1	DG4C02488	7	novel.6067/DG1C05908/DG2C02291/novel.9259/DG3C03698/novel.4477/DG3C00552
osa03430	Mismatch repair	17/1087	41/4031	0.0306714	0.851132	DG6C05286/DG7C02172/DG2C05241/novel.8350/novel.9003/novel.4752/DG2C06694/DG7C00191/DG6C02612/DG0C01094/DG6C03459/DG5C05303/DG1C06933/DG3C02322/DG2C00128/DG4C05396/DG5C01172	-/-/-/-/-/-/-/-/-/-/-/-/-/-/-/-/-	osa:4337594/osa:4344737/osa:4332052/osa:4336704/osa:4336704/osa:4338271/osa:4331489/osa:4331236/osa:4349480/osa:4327373/osa:4348965/osa:4325393/osa:4337442/osa:4351654/osa:4331062/osa:4334389/osa:4325353	17	10	DG2C05241/novel.4752/DG2C06694/DG7C00191/DG6C02612/DG6C03459/DG3C02322/DG2C00128/DG4C05396/DG5C01172	7	DG6C05286/DG7C02172/novel.8350/novel.9003/DG0C01094/DG5C05303/DG1C06933
osa00940	Phenylpropanoid biosynthesis	47/1087	143/4031	0.0658569	0.996687	DG6C01381/DG6C02465/DG1C07289/DG6C02977/DG2C06768/DG3C03907/DG1C00729/DG7C04367/DG3C05025/DG2C03236/DG1C07063/DG2C03687/DG2C03110/DG2C05222/DG1C05541/DG6C04457/DG5C02588/DG1C01349/DG3C01116/DG2C04477/DG3C03608/DG2C03108/DG1C03705/DG2C01338/DG0C01027/DG7C04356/DG5C06612/DG4C01457/DG4C03871/DG5C02171/DG2C04168/DG7C03826/DG6C05229/DG3C05301/DG5C05014/DG1C06714/DG1C03706/DG7C02886/DG2C02485/DG6C05498…	-/-/-/-/-/-/-/-/-/-/-/-/-/-/-/-/-/-/-/-/-/-/-/-/-/-/-/-/-/-/-/-/-/-/-/-/-/-/-/-/-/-/-/-/-/-/-	osa:4334201/osa:9269113/osa:4337488/osa:4349241/osa:4331437/osa:4346993/osa:4344279/osa:4341861/osa:4347545/osa:4327593/osa:4344393/osa:4333262/osa:4328834/osa:4332041/osa:4336295/osa:4337483/osa:4326874/osa:4332929/osa:4330407/osa:4344277/osa:4347547/osa:4328832/osa:4342185/osa:4338956/osa:4350051/osa:4341870/osa:4331650/osa:4352399/osa:4334116/osa:4326273/osa:4332925/osa:4341247/osa:4337725/osa…	47	32	DG1C07289/DG6C02977/DG2C06768/DG7C04367/DG3C05025/DG2C03687/DG2C03110/DG2C05222/DG1C05541/DG6C04457/DG5C02588/DG1C01349/DG3C01116/DG2C04477/DG2C03108/DG2C01338/DG0C01027/DG5C06612/DG4C03871/DG5C02171/DG2C04168/DG7C03826/DG6C05229/DG3C05301/DG5C05014/DG1C06714/DG1C03706/DG2C02485/DG7C02890/DG5C00187/DG4C01269/DG1C06129	15	DG6C01381/DG6C02465/DG3C03907/DG1C00729/DG2C03236/DG1C07063/DG3C03608/DG1C03705/DG7C04356/DG4C01457/DG7C02886/DG6C05498/DG1C01358/DG1C02321/DG2C02949
osa00860	Porphyrin and chlorophyll metabolism	13/1087	34/4031	0.10061	0.996687	DG7C01606/DG2C07206/DG6C04396/DG7C00602/DG6C02553/DG5C02074/DG2C06463/DG1C07069/DG2C01056/DG2C03690/DG5C03274/DG2C02319/DG3C06102	-/-/-/-/-/-/-/-/-/-/-/-/-	osa:4329080/osa:4331869/osa:4332771/osa:4347672/osa:4338498/osa:4326207/osa:4331611/osa:4337415/osa:4330711/osa:4333259/osa:4326635/osa:4328432/osa:4340015	13	8	DG6C04396/DG6C02553/DG5C02074/DG1C07069/DG2C03690/DG5C03274/DG2C02319/DG3C06102	5	DG7C01606/DG2C07206/DG7C00602/DG2C06463/DG2C01056
osa00531	Glycosaminoglycan degradation	5/1087	11/4031	0.148353	0.996687	DG5C05934/DG1C06649/DG6C04878/DG2C00372/DG3C07271	-/-/-/-/-	osa:4326815/osa:9270735/osa:4337855/osa:4331042/osa:4340299	5	3	DG5C05934/DG2C00372/DG3C07271	2	DG1C06649/DG6C04878
osa04626	Plant-pathogen interaction	41/1087	132/4031	0.163785	0.996687	DG1C04936/novel.10088/DG3C06127/DG5C04979/DG1C01187/DG4C05379/novel.9368/novel.827/novel.9540/DG1C06960/DG2C06442/DG2C06620/novel.9466/DG6C01814/DG3C03856/DG2C06585/DG3C00585/DG4C02744/DG6C05070/DG6C02012/DG2C02769/DG1C06580/DG4C03418/DG5C01302/DG1C05610/DG5C04757/DG4C01065/DG5C05602/DG4C03939/DG6C00625/DG7C02067/DG7C00872/DG6C04459/DG5C04139/DG4C03726/DG1C05789/DG5C04469/DG4C04560/DG3C02498/DG6C…	-/-/-/-/-/-/-/-/-/-/-/-/-/-/-/-/-/-/-/-/-/-/-/-/-/-/-/-/-/-/-/-/-/-/-/-/-/-/-/-/-	osa:4336576/osa:4342596/osa:4325424/osa:9268330/osa:4325762/osa:4334371/osa:4343922/osa:4343922/osa:4335687/osa:4342318/osa:4324023/osa:4331523/osa:4342596/osa:4339171/osa:4346962/osa:4328006/osa:4330041/osa:4351256/osa:107276351/osa:4338633/osa:4328628/osa:4337206/osa:9267892/osa:4350733/osa:4336242/osa:4327560/osa:4342077/osa:4325029/osa:4334072/osa:9267508/osa:107277214/osa:4346325/osa:4348517…	41	11	novel.10088/DG4C05379/novel.9466/DG3C03856/DG6C02012/DG6C00625/DG7C02067/DG5C04139/DG4C03726/DG1C05789/DG6C00772	30	DG1C04936/DG3C06127/DG5C04979/DG1C01187/novel.9368/novel.827/novel.9540/DG1C06960/DG2C06442/DG2C06620/DG6C01814/DG2C06585/DG3C00585/DG4C02744/DG6C05070/DG2C02769/DG1C06580/DG4C03418/DG5C01302/DG1C05610/DG5C04757/DG4C01065/DG5C05602/DG4C03939/DG7C00872/DG6C04459/DG5C04469/DG4C04560/DG3C02498/DG7C04525
osa03018	RNA degradation	32/1087	101/4031	0.166096	0.996687	novel.9047/DG5C00069/DG7C03576/DG2C01323/novel.7533/DG5C04424/novel.5774/novel.7659/DG3C06654/DG3C01559/DG5C04362/DG1C04492/DG0C01212/DG7C01212/DG4C06131/DG3C03245/novel.4542/DG3C01908/novel.8004/novel.200/DG5C01538/DG3C06168/DG2C00443/DG2C06492/DG5C04474/DG4C05093/DG6C00996/DG1C04378/DG4C06366/DG1C00679/DG4C03220/DG3C05963	-/-/-/-/-/-/-/-/-/-/-/-/-/-/-/-/-/-/-/-/-/-/-/-/-/-/-/-/-/-/-/-	osa:4325502/osa:4332253/osa:4349816/osa:4330568/osa:9272729/osa:4325502/osa:4346409/osa:107279834/osa:9269241/osa:4329627/osa:4331379/osa:107279834/osa:9270165/osa:4340153/osa:4334709/osa:4331095/osa:9270165/osa:4346409/osa:4330888/osa:4340042/osa:4325536/osa:4340042/osa:4331006/osa:4348824/osa:4325594/osa:4350355/osa:4339369/osa:4335888/osa:4334824/osa:4344306/osa:4349924/osa:4339910	32	15	DG2C01323/DG3C01559/DG1C04492/DG0C01212/DG3C03245/novel.4542/novel.8004/DG2C06492/DG4C05093/DG6C00996/DG1C04378/DG4C06366/DG1C00679/DG4C03220/DG3C05963	17	novel.9047/DG5C00069/DG7C03576/novel.7533/DG5C04424/novel.5774/novel.7659/DG3C06654/DG5C04362/DG7C01212/DG4C06131/DG3C01908/novel.200/DG5C01538/DG3C06168/DG2C00443/DG5C04474
osa03440	Homologous recombination	21/1087	65/4031	0.199397	0.996687	novel.8218/novel.9082/DG6C05286/novel.7233/DG7C02172/DG3C01573/DG6C01055/DG2C05241/novel.10573/DG1C02588/DG2C06694/DG7C00191/DG0C01094/DG1C05384/DG5C03194/DG2C06288/DG2C00840/DG7C00303/DG2C06289/DG4C03326/DG5C06163	-/-/-/-/-/-/-/-/-/-/-/-/-/-/-/-/-/-/-/-/-	osa:4334834/osa:9266862/osa:4337594/osa:4334834/osa:4344737/osa:4350923/osa:4344363/osa:4332052/osa:4327373/osa:4346376/osa:4331489/osa:4331236/osa:4327373/osa:4336384/osa:107277028/osa:4340671/osa:4330819/osa:4347791/osa:9267584/osa:4349978/osa:4325837	21	13	novel.9082/novel.7233/DG3C01573/DG2C05241/DG2C06694/DG7C00191/DG1C05384/DG5C03194/DG2C06288/DG2C00840/DG7C00303/DG4C03326/DG5C06163	8	novel.8218/DG6C05286/DG7C02172/DG6C01055/novel.10573/DG1C02588/DG0C01094/DG2C06289
osa00300	Lysine biosynthesis	5/1087	12/4031	0.200508	0.996687	DG2C02836/DG3C03930/DG6C02711/DG4C03771/DG2C02835	-/-/-/-/-	osa:4335317/osa:4329234/osa:4332563/osa:4334188/osa:4336734	5	2	DG3C03930/DG4C03771	3	DG2C02836/DG6C02711/DG2C02835
osa00565	Ether lipid metabolism	9/1087	25/4031	0.209675	0.996687	DG1C02936/DG4C04355/DG2C01538/DG5C02380/DG4C01904/DG7C04811/DG4C05732/DG5C01019/DG2C06806	-/-/-/-/-/-/-/-/-	osa:9272440/osa:4333862/osa:4328107/osa:4338527/osa:4347745/osa:4341683/osa:4334536/osa:4327647/osa:4331421	9	5	DG4C04355/DG2C01538/DG5C02380/DG7C04811/DG5C01019	4	DG1C02936/DG4C01904/DG4C05732/DG2C06806
osa00100	Steroid biosynthesis	7/1087	19/4031	0.232065	0.996687	DG3C03464/DG3C05085/DG4C05121/DG2C02385/DG4C05732/DG2C05369/DG4C03266	-/-/-/-/-/-/-	osa:4349278/osa:4347580/osa:9270960/osa:4333071/osa:4334536/osa:4332153/osa:4331338	7	2	DG4C05121/DG2C05369	5	DG3C03464/DG3C05085/DG2C02385/DG4C05732/DG4C03266
osa03420	Nucleotide excision repair	20/1087	63/4031	0.233094	0.996687	DG4C03617/DG3C00488/novel.2551/DG4C04568/DG6C05286/DG5C00701/novel.2093/DG7C02172/DG2C05241/DG2C06694/DG7C00191/DG6C02612/DG0C01094/DG3C01910/DG2C02462/DG7C01159/DG6C03459/DG3C02322/DG2C00128/DG4C05396	-/-/-/-/-/-/-/-/-/-/-/-/-/-/-/-/-/-/-/-	osa:4326574/osa:4337426/osa:4337886/osa:4334354/osa:4337594/osa:4326441/osa:4337886/osa:4344737/osa:4332052/osa:4331489/osa:4331236/osa:4349480/osa:4327373/osa:4329458/osa:4328500/osa:4337886/osa:4348965/osa:4351654/osa:4331062/osa:4334389	20	11	DG2C05241/DG2C06694/DG7C00191/DG6C02612/DG3C01910/DG2C02462/DG7C01159/DG6C03459/DG3C02322/DG2C00128/DG4C05396	9	DG4C03617/DG3C00488/novel.2551/DG4C04568/DG6C05286/DG5C00701/novel.2093/DG7C02172/DG0C01094
osa04016	MAPK signaling pathway - plant	34/1087	114/4031	0.274083	0.996687	DG1C03621/novel.9328/DG3C06127/DG3C02213/DG4C04358/DG1C04245/DG4C01180/DG1C06960/DG4C05508/DG3C01133/DG6C00023/DG6C01814/DG0C00120/DG1C05625/DG1C00622/DG3C01709/DG1C05007/DG2C00650/DG6C00520/DG7C02138/DG4C01304/DG2C03017/DG4C03939/DG6C00625/DG7C03758/DG2C05747/DG5C03838/DG1C05937/DG4C05029/DG3C03629/DG6C02696/DG7C01442/DG1C06357/DG1C06463	-/-/-/-/-/-/-/-/-/-/-/-/-/-/-/-/-/-/-/-/-/-/-/-/-/-/-/-/-/-/-/-/-/-	osa:4334408/osa:4336231/osa:4325424/osa:4324201/osa:4339454/osa:9268987/osa:9267453/osa:4342318/osa:4334443/osa:4329907/osa:4339815/osa:4339171/osa:4341956/osa:4336231/osa:4332548/osa:4329527/osa:4339797/osa:4330905/osa:4339697/osa:4344698/osa:4352460/osa:9270643/osa:4334072/osa:9267508/osa:4341308/osa:4332374/osa:4342115/osa:107278750/osa:4333435/osa:4332475/osa:4349411/osa:4345595/osa:4334864/o…	34	15	DG3C02213/DG4C01180/DG6C00023/DG0C00120/DG3C01709/DG2C00650/DG6C00520/DG7C02138/DG4C01304/DG2C03017/DG6C00625/DG7C03758/DG5C03838/DG7C01442/DG1C06463	19	DG1C03621/novel.9328/DG3C06127/DG4C04358/DG1C04245/DG1C06960/DG4C05508/DG3C01133/DG6C01814/DG1C05625/DG1C00622/DG1C05007/DG4C03939/DG2C05747/DG1C05937/DG4C05029/DG3C03629/DG6C02696/DG1C06357
osa00561	Glycerolipid metabolism	20/1087	65/4031	0.284413	0.996687	DG6C03414/DG1C02703/DG4C02567/DG1C02712/DG7C04762/DG5C02684/DG5C03837/DG1C05821/DG2C01236/DG2C05247/DG2C00533/DG6C00495/DG3C01623/DG7C01902/DG1C06580/DG4C05732/DG2C00979/DG3C05763/DG3C01516/DG7C04523	-/-/-/-/-/-/-/-/-/-/-/-/-/-/-/-/-/-/-/-	osa:4348984/osa:4338045/osa:4351119/osa:9269328/osa:4337126/osa:4337743/osa:4325649/osa:4336538/osa:4330612/osa:4332054/osa:4330961/osa:4338660/osa:4329584/osa:4345076/osa:4337206/osa:4334536/osa:4328061/osa:4340911/osa:4351127/osa:4348988	20	7	DG1C02712/DG1C05821/DG2C00533/DG6C00495/DG7C01902/DG3C05763/DG7C04523	13	DG6C03414/DG1C02703/DG4C02567/DG7C04762/DG5C02684/DG5C03837/DG2C01236/DG2C05247/DG3C01623/DG1C06580/DG4C05732/DG2C00979/DG3C01516
osa01230	Biosynthesis of amino acids	66/1087	230/4031	0.294759	0.996687	DG5C00069/DG1C04164/DG5C02670/novel.4153/DG4C06408/novel.5779/DG4C01521/DG7C03727/DG2C04597/novel.918/novel.5531/DG5C00767/novel.5780/novel.735/DG2C03494/novel.9789/DG5C04672/DG3C00808/DG1C02615/novel.7221/novel.531/DG3C05927/DG5C01124/DG1C02783/novel.9961/novel.6100/novel.9193/novel.1901/DG5C02352/novel.2695/DG7C01212/DG2C05034/DG5C06190/DG2C06828/DG7C03997/DG2C07066/DG2C03100/DG0C01266/DG5C0268…	-/-/-/-/-/-/-/-/-/-/-/-/-/-/-/-/-/-/-/-/-/-/-/-/-/-/-/-/-/-/-/-/-/-/-/-/-/-/-/-/-/-/-/-/-/-/-/-/-/-/-/-/-/-/-/-/-/-/-/-/-/-/-/-/-/-	osa:4332253/osa:4324282/osa:4343946/osa:4330649/osa:4352832/osa:4350660/osa:4341535/osa:4341321/osa:4324263/osa:9270715/osa:4352833/osa:4329892/osa:4350660/osa:4324941/osa:4341792/osa:4328435/osa:4327493/osa:4330192/osa:4348525/osa:4326074/osa:4328435/osa:4329450/osa:4348992/osa:4336169/osa:4328435/osa:4327819/osa:4325211/osa:4328435/osa:4325163/osa:4352411/osa:4340153/osa:4331941/osa:4325755/osa…	66	33	novel.5779/DG7C03727/DG2C04597/novel.5780/novel.9789/DG1C02615/novel.7221/novel.531/DG3C05927/novel.9961/novel.9193/novel.1901/DG5C02352/novel.2695/DG5C06190/DG2C06828/DG2C07066/DG2C03100/DG5C02685/DG1C00154/novel.7503/DG3C03930/DG2C04118/DG7C03829/DG7C03103/novel.1080/DG1C03801/DG1C03128/novel.2146/DG6C03895/DG6C00996/DG4C03771/DG7C02550	33	DG5C00069/DG1C04164/DG5C02670/novel.4153/DG4C06408/DG4C01521/novel.918/novel.5531/DG5C00767/novel.735/DG2C03494/DG5C04672/DG3C00808/DG5C01124/DG1C02783/novel.6100/DG7C01212/DG2C05034/DG7C03997/DG0C01266/DG1C01304/novel.5005/DG2C02836/DG1C01107/DG5C05151/DG2C06031/DG3C06168/novel.4176/novel.10563/DG4C03630/DG6C02711/DG2C02835/novel.4269
osa00130	Ubiquinone and other terpenoid-quinone biosynthesis	11/1087	34/4031	0.295436	0.996687	DG6C02465/DG4C04919/DG5C03561/DG3C01116/DG5C06612/DG2C04960/DG4C04546/DG6C05184/DG5C00187/DG4C01269/DG1C03724	-/-/-/-/-/-/-/-/-/-/-	osa:9269113/osa:4324310/osa:4327859/osa:4330407/osa:4331650/osa:4331897/osa:4333780/osa:4337746/osa:4338409/osa:9270590/osa:4339236	11	8	DG4C04919/DG3C01116/DG5C06612/DG2C04960/DG4C04546/DG5C00187/DG4C01269/DG1C03724	3	DG6C02465/DG5C03561/DG6C05184
osa00906	Carotenoid biosynthesis	8/1087	24/4031	0.308326	0.996687	DG7C00193/DG5C04348/DG4C05731/DG3C04329/DG7C05149/DG1C03982/DG3C00365/DG1C04962	-/-/-/-/-/-/-/-	osa:4347813/osa:4326177/osa:4334535/osa:4347261/osa:4342137/osa:4335625/osa:4330451/osa:4336591	8	3	DG3C04329/DG1C03982/DG3C00365	5	DG7C00193/DG5C04348/DG4C05731/DG7C05149/DG1C04962
osa00240	Pyrimidine metabolism	14/1087	45/4031	0.315385	0.996687	DG5C06560/DG1C01506/DG5C04004/DG5C05998/DG1C03125/DG2C04559/DG6C00023/DG3C02894/DG3C05342/DG4C01304/DG5C04144/DG6C04236/DG7C01910/DG4C04836	-/-/-/-/-/-/-/-/-/-/-/-/-/-	osa:4324465/osa:4330910/osa:4325937/osa:4326794/osa:9266846/osa:4332721/osa:4339815/osa:4330474/osa:4346121/osa:4352460/osa:4326895/osa:4338981/osa:4345071/osa:4333582	14	11	DG5C06560/DG1C01506/DG5C04004/DG2C04559/DG6C00023/DG3C02894/DG4C01304/DG5C04144/DG6C04236/DG7C01910/DG4C04836	3	DG5C05998/DG1C03125/DG3C05342
osa00062	Fatty acid elongation	9/1087	28/4031	0.332836	0.996687	DG2C01204/DG7C03573/DG3C06571/DG7C02217/DG3C06573/DG2C06296/DG5C04734/DG6C03881/DG6C00504	-/-/-/-/-/-/-/-/-	osa:4330627/osa:4341445/osa:4340693/osa:4323946/osa:4340691/osa:4331714/osa:4331113/osa:4348632/osa:4339684	9	6	DG7C03573/DG7C02217/DG3C06573/DG2C06296/DG6C03881/DG6C00504	3	DG2C01204/DG3C06571/DG5C04734
osa04145	Phagosome	20/1087	67/4031	0.339164	0.996687	novel.272/DG5C04777/DG1C07275/novel.6685/novel.10343/novel.1498/novel.10398/DG3C05709/novel.9895/novel.2432/DG4C04944/DG3C04851/novel.5676/DG6C00853/DG4C05197/DG5C04016/DG3C03010/DG4C06045/DG5C03995/novel.9269	-/-/-/-/-/-/-/-/-/-/-/-/-/-/-/-/-/-/-/-	osa:4346811/osa:4327550/osa:4327412/osa:9271333/osa:4333966/osa:4346811/osa:4333966/osa:4341751/osa:9271333/osa:4333966/osa:4346811/osa:4343694/osa:9267167/osa:4339450/osa:4350197/osa:4325946/osa:4339262/osa:4334675/osa:4327833/osa:9271333	20	11	DG5C04777/DG1C07275/novel.10343/novel.10398/novel.2432/DG3C04851/novel.5676/DG4C05197/DG5C04016/DG4C06045/DG5C03995	9	novel.272/novel.6685/novel.1498/DG3C05709/novel.9895/DG4C04944/DG6C00853/DG3C03010/novel.9269
osa00052	Galactose metabolism	13/1087	43/4031	0.368599	0.996687	DG6C03414/DG7C02985/DG0C00394/DG1C02712/DG7C01212/DG3C03511/DG2C00723/DG3C05633/DG5C01311/DG1C07005/DG6C00996/DG2C03675/DG7C04523	-/-/-/-/-/-/-/-/-/-/-/-/-	osa:4348984/osa:4341967/osa:4339812/osa:9269328/osa:4340153/osa:4346723/osa:4329753/osa:4345925/osa:4326776/osa:4346527/osa:4339369/osa:4346383/osa:4348988	13	7	DG1C02712/DG3C03511/DG3C05633/DG5C01311/DG6C00996/DG2C03675/DG7C04523	6	DG6C03414/DG7C02985/DG0C00394/DG7C01212/DG2C00723/DG1C07005
osa00480	Glutathione metabolism	22/1087	76/4031	0.389655	0.996687	DG1C06421/DG1C04308/DG1C04309/DG7C00424/DG5C02835/DG3C07134/DG1C03125/DG1C00313/DG1C04559/DG4C05337/DG1C05930/DG5C01452/DG2C06297/DG3C07150/DG2C00109/DG1C01288/DG5C06217/DG2C06594/DG2C06593/DG6C03027/DG2C06595/DG1C06921	-/-/-/-/-/-/-/-/-/-/-/-/-/-/-/-/-/-/-/-/-/-	osa:4325710/osa:4349181/osa:4349190/osa:4347746/osa:4349192/osa:4350528/osa:9266846/osa:4335202/osa:4335982/osa:4334347/osa:4336033/osa:4325715/osa:4331719/osa:4340341/osa:4325707/osa:4349203/osa:4325768/osa:4331533/osa:4331534/osa:4349198/osa:4331532/osa:4349188	22	13	DG1C04308/DG1C04309/DG7C00424/DG5C02835/DG3C07134/DG2C06297/DG3C07150/DG2C00109/DG5C06217/DG2C06594/DG2C06593/DG6C03027/DG2C06595	9	DG1C06421/DG1C03125/DG1C00313/DG1C04559/DG4C05337/DG1C05930/DG5C01452/DG1C01288/DG1C06921
osa04144	Endocytosis	39/1087	138/4031	0.395833	0.996687	novel.924/DG1C02936/novel.2040/DG3C05558/novel.6767/novel.2985/DG5C06317/novel.6562/novel.8451/novel.3597/DG7C01570/DG2C05799/novel.7285/DG2C05797/DG6C01795/novel.8762/DG6C00853/novel.1019/DG1C05973/novel.8082/DG1C01406/DG1C00977/DG4C01904/novel.7577/DG5C04016/DG5C04393/DG3C03537/DG4C01623/DG1C05191/DG2C02165/DG7C04799/novel.3371/DG5C01019/DG2C02610/DG7C00379/DG7C01428/novel.8146/DG2C06806/DG3C02…	-/-/-/-/-/-/-/-/-/-/-/-/-/-/-/-/-/-/-/-/-/-/-/-/-/-/-/-/-/-/-/-/-/-/-/-/-/-/-	osa:4348493/osa:9272440/osa:4340850/osa:4347416/osa:9266052/osa:4324745/osa:4339012/osa:9271296/osa:4325480/osa:9266052/osa:4342079/osa:4332420/osa:4334459/osa:4332413/osa:4339157/osa:4348999/osa:4339450/osa:4341894/osa:4336871/osa:4348999/osa:4344016/osa:4344166/osa:4347745/osa:4341894/osa:4325946/osa:4327195/osa:4346744/osa:4352271/osa:9266052/osa:4328363/osa:4331188/osa:4348493/osa:4327647/osa…	39	13	novel.6562/novel.8451/DG6C01795/DG1C01406/DG5C04016/DG4C01623/DG1C05191/DG2C02165/DG7C04799/novel.3371/DG5C01019/DG7C00379/novel.8146	26	novel.924/DG1C02936/novel.2040/DG3C05558/novel.6767/novel.2985/DG5C06317/novel.3597/DG7C01570/DG2C05799/novel.7285/DG2C05797/novel.8762/DG6C00853/novel.1019/DG1C05973/novel.8082/DG1C00977/DG4C01904/novel.7577/DG5C04393/DG3C03537/DG2C02610/DG7C01428/DG2C06806/DG3C02691
osa00591	Linoleic acid metabolism	4/1087	12/4031	0.412664	0.996687	DG4C04355/DG4C05732/DG4C04001/novel.6054	-/-/-/-	osa:4333862/osa:4334536/osa:4334049/osa:4333821	4	3	DG4C04355/DG4C04001/novel.6054	1	DG4C05732
osa00564	Glycerophospholipid metabolism	26/1087	92/4031	0.428126	0.996687	DG1C02936/DG7C00159/DG6C00870/DG4C02567/DG7C04762/DG5C03837/DG4C04355/DG2C01714/DG2C00533/DG4C04115/DG2C01538/DG5C02380/DG7C01902/DG4C01904/DG7C04811/DG1C04062/DG4C05732/DG7C02146/DG3C02018/DG2C07171/DG5C05936/DG5C01019/DG0C01307/DG2C00979/DG5C04063/DG2C06806	-/-/-/-/-/-/-/-/-/-/-/-/-/-/-/-/-/-/-/-/-/-/-/-/-/-	osa:9272440/osa:4343833/osa:9268113/osa:4351119/osa:4337126/osa:4325649/osa:4333862/osa:4328160/osa:4330961/osa:4333995/osa:4328107/osa:4338527/osa:4345076/osa:4347745/osa:4341683/osa:4329468/osa:4334536/osa:4344725/osa:4349510/osa:4331292/osa:4326817/osa:4327647/osa:4326076/osa:4328061/osa:4324704/osa:4331421	26	14	DG7C00159/DG4C04355/DG2C00533/DG2C01538/DG5C02380/DG7C01902/DG7C04811/DG1C04062/DG3C02018/DG2C07171/DG5C05936/DG5C01019/DG0C01307/DG5C04063	12	DG1C02936/DG6C00870/DG4C02567/DG7C04762/DG5C03837/DG2C01714/DG4C04115/DG4C01904/DG4C05732/DG7C02146/DG2C00979/DG2C06806
osa00450	Selenocompound metabolism	5/1087	16/4031	0.441233	0.996687	DG4C06408/DG7C05100/DG4C05455/DG2C04118/DG6C03154	-/-/-/-/-	osa:4352832/osa:4348562/osa:4337554/osa:4332956/osa:4349123	5	1	DG2C04118	4	DG4C06408/DG7C05100/DG4C05455/DG6C03154
osa00780	Biotin metabolism	5/1087	16/4031	0.441233	0.996687	DG4C03893/DG7C00634/DG6C03752/DG3C07061/DG1C03296	-/-/-/-/-	osa:4334104/osa:4346185/osa:4348791/osa:4340392/osa:4342507	5	3	DG7C00634/DG6C03752/DG3C07061	2	DG4C03893/DG1C03296
osa03050	Proteasome	14/1087	49/4031	0.453445	0.996687	novel.8460/novel.3045/DG3C06889/novel.1309/DG4C01784/novel.2686/DG7C00465/novel.3871/DG2C00374/DG5C04511/DG6C00476/DG1C01860/DG5C00002/novel.3870	-/-/-/-/-/-/-/-/-/-/-/-/-/-	osa:4346252/osa:4347735/osa:4336931/osa:4329887/osa:4335951/osa:4341637/osa:4347735/osa:4347735/osa:4331035/osa:4334802/osa:4347573/osa:4328215/osa:4332222/osa:4329887	14	6	novel.1309/DG7C00465/novel.3871/DG2C00374/DG5C04511/novel.3870	8	novel.8460/novel.3045/DG3C06889/DG4C01784/novel.2686/DG6C00476/DG1C01860/DG5C00002
osa00270	Cysteine and methionine metabolism	26/1087	93/4031	0.453509	0.996687	DG4C06408/DG7C03727/DG3C01375/DG4C03961/DG4C03452/DG2C06314/DG2C02291/DG5C02352/DG2C05034/DG2C06828/DG2C07066/DG3C00465/DG2C03100/DG5C03457/DG2C05399/DG2C04118/DG7C03829/DG3C01787/DG3C00131/DG5C01341/DG4C03771/DG4C03315/DG5C02925/DG6C03154/DG4C05495/DG2C05190	-/-/-/-/-/-/-/-/-/-/-/-/-/-/-/-/-/-/-/-/-/-/-/-/-/-	osa:4352832/osa:4341321/osa:4348647/osa:4330881/osa:4350083/osa:4348646/osa:4328418/osa:4325163/osa:4331941/osa:4335048/osa:4331322/osa:4329955/osa:4328828/osa:4326249/osa:4332128/osa:4332956/osa:4341252/osa:107276080/osa:4350455/osa:107275635/osa:4334188/osa:4349970/osa:4324194/osa:4349123/osa:4334435/osa:4326460	26	18	DG7C03727/DG3C01375/DG4C03961/DG4C03452/DG5C02352/DG2C06828/DG2C07066/DG2C03100/DG5C03457/DG2C05399/DG2C04118/DG7C03829/DG3C00131/DG5C01341/DG4C03771/DG4C03315/DG5C02925/DG4C05495	8	DG4C06408/DG2C06314/DG2C02291/DG2C05034/DG3C00465/DG3C01787/DG6C03154/DG2C05190
osa00330	Arginine and proline metabolism	13/1087	46/4031	0.47718	0.996687	DG0C00529/DG7C00424/DG5C06190/DG1C05821/DG2C01236/DG2C06585/DG3C00465/DG2C03100/DG1C00154/DG7C03829/DG1C00066/DG4C05593/DG7C03495	-/-/-/-/-/-/-/-/-/-/-/-/-	osa:4331220/osa:4347746/osa:4325755/osa:4336538/osa:4330612/osa:4328006/osa:4329955/osa:4328828/osa:4334912/osa:4341252/osa:9271133/osa:4334477/osa:4346881	13	8	DG0C00529/DG7C00424/DG5C06190/DG1C05821/DG2C03100/DG1C00154/DG7C03829/DG4C05593	5	DG2C01236/DG2C06585/DG3C00465/DG1C00066/DG7C03495
osa00750	Vitamin B6 metabolism	4/1087	13/4031	0.481547	0.996687	DG2C03006/DG4C04208/DG2C06867/DG6C03155	-/-/-/-	osa:4328780/osa:4328188/osa:9271623/osa:4349122	4	2	DG2C03006/DG2C06867	2	DG4C04208/DG6C03155
osa00920	Sulfur metabolism	8/1087	28/4031	0.495408	0.996687	DG1C02175/DG7C03727/DG1C02031/DG2C02291/DG2C05034/DG2C06828/DG2C04118/DG5C03619	-/-/-/-/-/-/-/-	osa:4343581/osa:4341321/osa:4343681/osa:4328418/osa:4331941/osa:4335048/osa:4332956/osa:4326319	8	3	DG7C03727/DG2C06828/DG2C04118	5	DG1C02175/DG1C02031/DG2C02291/DG2C05034/DG5C03619
osa03008	Ribosome biogenesis in eukaryotes	22/1087	80/4031	0.499844	0.996687	novel.10372/novel.10065/DG2C04352/novel.2859/DG3C02555/DG2C07023/DG3C04701/DG3C07073/DG2C02424/DG5C06697/novel.10430/novel.6038/novel.2509/novel.2261/DG2C05482/DG5C05486/DG4C03227/DG5C03570/novel.5602/DG7C03570/DG1C01392/DG5C02289	-/-/-/-/-/-/-/-/-/-/-/-/-/-/-/-/-/-/-/-/-/-	osa:4339341/osa:4339341/osa:4332852/osa:4344055/osa:4334461/osa:4339341/osa:4351650/osa:4342225/osa:4333588/osa:4325442/osa:4339341/osa:4348797/osa:9269830/osa:4333574/osa:4332209/osa:4324901/osa:4334021/osa:4352036/osa:4352760/osa:9266942/osa:4344029/osa:4326910	22	11	novel.10065/novel.2859/DG3C07073/DG5C06697/novel.10430/novel.2261/DG2C05482/DG5C03570/novel.5602/DG1C01392/DG5C02289	11	novel.10372/DG2C04352/DG3C02555/DG2C07023/DG3C04701/DG2C02424/novel.6038/novel.2509/DG5C05486/DG4C03227/DG7C03570
osa03410	Base excision repair	11/1087	40/4031	0.529973	0.996687	DG2C02091/DG7C02172/DG2C06694/DG6C00827/DG3C01910/DG7C01159/DG5C04831/DG4C06083/DG2C05056/DG6C03459/DG2C00128	-/-/-/-/-/-/-/-/-/-/-	osa:4330890/osa:4344737/osa:4331489/osa:4339464/osa:4329458/osa:4337886/osa:4327631/osa:4334691/osa:4331957/osa:4348965/osa:4331062	11	8	DG2C06694/DG6C00827/DG3C01910/DG7C01159/DG5C04831/DG4C06083/DG6C03459/DG2C00128	3	DG2C02091/DG7C02172/DG2C05056
osa00261	Monobactam biosynthesis	3/1087	10/4031	0.532679	0.996687	DG2C02836/DG4C03771/DG2C02835	-/-/-	osa:4335317/osa:4334188/osa:4336734	3	1	DG4C03771	2	DG2C02836/DG2C02835
osa00590	Arachidonic acid metabolism	3/1087	10/4031	0.532679	0.996687	DG4C04355/DG4C05732/DG3C07150	-/-/-	osa:4333862/osa:4334536/osa:4340341	3	2	DG4C04355/DG3C07150	1	DG4C05732
osa02010	ABC transporters	6/1087	22/4031	0.568001	0.996687	DG3C03197/DG2C04879/DG3C02596/DG5C03865/DG7C02052/DG1C05919	-/-/-/-/-/-	osa:9270100/osa:107276580/osa:4326410/osa:4323896/osa:107275785/osa:4336042	6	3	DG3C02596/DG7C02052/DG1C05919	3	DG3C03197/DG2C04879/DG5C03865
osa00230	Purine metabolism	21/1087	79/4031	0.574221	0.996687	DG4C01521/DG2C04597/DG7C04619/DG2C06049/DG4C02362/DG1C02031/DG7C03186/DG6C02556/DG1C03125/DG2C04559/DG1C05335/DG6C00023/DG3C00575/DG4C03503/DG1C01304/DG5C05151/DG1C02509/DG3C05586/DG4C01304/DG7C02427/DG4C04836	-/-/-/-/-/-/-/-/-/-/-/-/-/-/-/-/-/-/-/-/-	osa:4341535/osa:4324263/osa:4341777/osa:4337888/osa:4352344/osa:4343681/osa:4324793/osa:4338495/osa:9266846/osa:4332721/osa:4336412/osa:4339815/osa:4330032/osa:4344854/osa:4349774/osa:4349454/osa:4343286/osa:4345953/osa:4352460/osa:4344931/osa:4333582	21	12	DG2C04597/DG2C06049/DG7C03186/DG6C02556/DG2C04559/DG1C05335/DG6C00023/DG3C00575/DG1C02509/DG4C01304/DG7C02427/DG4C04836	9	DG4C01521/DG7C04619/DG4C02362/DG1C02031/DG1C03125/DG4C03503/DG1C01304/DG5C05151/DG3C05586
osa00500	Starch and sucrose metabolism	31/1087	117/4031	0.582082	0.996687	DG4C03520/DG2C04557/DG3C01825/DG2C05297/DG3C05025/DG3C04328/DG2C03236/DG6C05659/DG2C05222/DG3C03608/DG2C01907/DG2C01338/DG6C03694/DG7C04356/DG2C01184/DG3C02199/DG5C01311/DG7C02359/DG3C05455/DG6C00895/DG4C03871/DG1C07005/DG6C02834/DG6C05094/DG6C02690/DG5C05014/DG1C01992/DG7C05154/DG3C03717/DG6C05498/DG1C02321	-/-/-/-/-/-/-/-/-/-/-/-/-/-/-/-/-/-/-/-/-/-/-/-/-/-/-/-/-/-/-	osa:4350151/osa:4332724/osa:4339718/osa:4332097/osa:4347545/osa:9271949/osa:4327593/osa:4340677/osa:4332041/osa:4347547/osa:4328252/osa:4338956/osa:4348840/osa:4341870/osa:4330637/osa:4324423/osa:4326776/osa:9268758/osa:4346068/osa:4339426/osa:4334116/osa:4346527/osa:4349333/osa:4337789/osa:4349417/osa:4324619/osa:4343706/osa:4335303/osa:4346885/osa:4348315/osa:4333841	31	18	DG2C04557/DG2C05297/DG3C05025/DG6C05659/DG2C05222/DG2C01907/DG2C01338/DG2C01184/DG3C02199/DG5C01311/DG7C02359/DG3C05455/DG4C03871/DG6C02834/DG5C05014/DG1C01992/DG7C05154/DG3C03717	13	DG4C03520/DG3C01825/DG3C04328/DG2C03236/DG3C03608/DG6C03694/DG7C04356/DG6C00895/DG1C07005/DG6C05094/DG6C02690/DG6C05498/DG1C02321
osa04070	Phosphatidylinositol signaling system	14/1087	53/4031	0.588672	0.996687	novel.9897/DG1C04057/DG2C03610/DG7C04762/DG2C01714/DG6C01814/DG4C04165/DG2C00533/DG7C01902/DG1C00977/DG2C05372/DG4C03939/DG7C04799/DG2C06008	-/-/-/-/-/-/-/-/-/-/-/-/-/-	osa:4333347/osa:4332501/osa:4333347/osa:4337126/osa:4328160/osa:4339171/osa:4333967/osa:4330961/osa:4345076/osa:4344166/osa:4332146/osa:4334072/osa:4331188/osa:4332497	14	6	DG2C03610/DG4C04165/DG2C00533/DG7C01902/DG7C04799/DG2C06008	8	novel.9897/DG1C04057/DG7C04762/DG2C01714/DG6C01814/DG1C00977/DG2C05372/DG4C03939
osa00905	Brassinosteroid biosynthesis	3/1087	11/4031	0.604205	0.996687	DG1C04412/DG1C01222/DG5C05140	-/-/-	osa:4347176/osa:4344107/osa:9272051	3	0		3	DG1C04412/DG1C01222/DG5C05140
osa00290	Valine, leucine and isoleucine biosynthesis	4/1087	15/4031	0.607764	0.996687	DG3C00808/DG3C05927/DG2C07066/DG4C03630	-/-/-/-	osa:4330192/osa:4329450/osa:4331322/osa:4350218	4	2	DG3C05927/DG2C07066	2	DG3C00808/DG4C03630
osa03060	Protein export	11/1087	43/4031	0.638697	0.996687	novel.8792/novel.6519/DG1C04660/DG4C04944/DG5C05092/DG3C06594/DG5C02447/DG4C03153/novel.4826/DG2C06453/DG4C05143	-/-/-/-/-/-/-/-/-/-/-	osa:4345847/osa:4324904/osa:4324478/osa:4346811/osa:107275251/osa:4340680/osa:4327279/osa:4335047/osa:4324712/osa:9271486/osa:4333514	11	7	novel.8792/DG1C04660/DG3C06594/DG5C02447/DG4C03153/novel.4826/DG4C05143	4	novel.6519/DG4C04944/DG5C05092/DG2C06453
osa00010	Glycolysis / Gluconeogenesis	29/1087	113/4031	0.659366	0.996687	DG5C00069/DG1C02636/DG2C04597/DG5C00767/DG2C03494/DG5C04672/DG1C06724/DG3C06667/DG3C05284/DG7C01212/DG1C05821/DG2C01236/DG2C02412/DG2C01399/DG6C05659/DG1C01304/DG6C04791/DG6C01387/DG5C05151/DG2C00723/DG3C00682/DG1C00417/DG3C06168/DG5C01311/DG1C01531/DG6C00996/DG2C03675/DG3C02127/DG6C00451	-/-/-/-/-/-/-/-/-/-/-/-/-/-/-/-/-/-/-/-/-/-/-/-/-/-/-/-/-	osa:4332253/osa:4332593/osa:4324263/osa:4329892/osa:4341792/osa:4327493/osa:4337265/osa:4340643/osa:4346159/osa:4340153/osa:4336538/osa:4330612/osa:4328481/osa:4330512/osa:4340677/osa:4349774/osa:4337881/osa:4338912/osa:4349454/osa:4329753/osa:4330090/osa:4332519/osa:4340042/osa:4326776/osa:4343942/osa:4339369/osa:4346383/osa:4351678/osa:4339654	29	15	DG2C04597/DG1C06724/DG3C06667/DG3C05284/DG1C05821/DG2C02412/DG2C01399/DG6C05659/DG6C04791/DG3C00682/DG5C01311/DG6C00996/DG2C03675/DG3C02127/DG6C00451	14	DG5C00069/DG1C02636/DG5C00767/DG2C03494/DG5C04672/DG7C01212/DG2C01236/DG1C01304/DG6C01387/DG5C05151/DG2C00723/DG1C00417/DG3C06168/DG1C01531
osa00790	Folate biosynthesis	5/1087	20/4031	0.661756	0.996687	DG1C05908/DG3C03698/DG5C01842/DG4C02488/DG3C00552	-/-/-/-/-	osa:4336051/osa:4328260/osa:4326358/osa:4328930/osa:4352298	5	1	DG4C02488	4	DG1C05908/DG3C03698/DG5C01842/DG3C00552
osa00908	Zeatin biosynthesis	4/1087	16/4031	0.663275	0.996687	DG6C03544/DG6C00168/DG3C03932/DG4C05694	-/-/-/-	osa:4348932/osa:4339535/osa:9269428/osa:4334529	4	4	DG6C03544/DG6C00168/DG3C03932/DG4C05694	0
osa00620	Pyruvate metabolism	19/1087	75/4031	0.668889	0.996687	DG1C02636/DG2C04597/DG3C05284/DG2C04464/DG1C05821/DG2C01236/DG1C02499/DG5C03457/DG1C01304/DG6C04791/DG5C05151/DG2C04539/DG5C01530/DG5C00571/DG1C05640/DG2C03137/DG2C03148/DG5C04085/DG3C02127	-/-/-/-/-/-/-/-/-/-/-/-/-/-/-/-/-/-/-	osa:4332593/osa:4324263/osa:4346159/osa:4332774/osa:4336538/osa:4330612/osa:4343294/osa:4326249/osa:4349774/osa:4337881/osa:4349454/osa:4332736/osa:4325531/osa:4326138/osa:9268154/osa:4328859/osa:4329021/osa:4324717/osa:4351678	19	13	DG2C04597/DG3C05284/DG2C04464/DG1C05821/DG1C02499/DG5C03457/DG6C04791/DG2C04539/DG1C05640/DG2C03137/DG2C03148/DG5C04085/DG3C02127	6	DG1C02636/DG2C01236/DG1C01304/DG5C05151/DG5C01530/DG5C00571
osa00360	Phenylalanine metabolism	10/1087	40/4031	0.6693	0.996687	DG0C01129/DG6C02465/DG2C03100/DG7C03829/DG1C00066/DG7C02513/DG3C01116/DG5C06612/DG5C00187/DG4C01269	-/-/-/-/-/-/-/-/-/-	osa:4336153/osa:9269113/osa:4328828/osa:4341252/osa:9271133/osa:4344636/osa:4330407/osa:4331650/osa:4338409/osa:9270590	10	8	DG0C01129/DG2C03100/DG7C03829/DG7C02513/DG3C01116/DG5C06612/DG5C00187/DG4C01269	2	DG6C02465/DG1C00066
osa03010	Ribosome	56/1087	218/4031	0.694112	0.996687	DG3C02686/DG5C00461/novel.8698/DG5C04011/DG2C04659/novel.7084/DG5C03703/novel.9637/novel.288/DG4C01015/DG2C02240/novel.5817/DG1C01101/DG7C02681/DG1C01496/DG1C02841/DG3C04850/novel.7466/novel.7420/novel.2285/novel.842/novel.10499/DG6C04685/DG5C04185/DG5C03019/DG2C00225/DG2C00430/DG0C00345/DG2C07095/DG5C02222/DG7C01277/novel.4423/DG3C03200/novel.7189/DG4C05658/DG7C04360/DG5C05057/DG1C06139/DG6C0042…	-/-/-/-/-/-/-/-/-/-/-/-/-/-/-/-/-/-/-/-/-/-/-/-/-/-/-/-/-/-/-/-/-/-/-/-/-/-/-/-/-/-/-/-/-/-/-/-/-/-/-/-/-/-/-/-	osa:4346195/osa:9271934/osa:4333308/osa:4341262/osa:4326469/osa:9266191/osa:4325273/osa:4347896/osa:4352353/osa:4331942/osa:4324645/osa:4323991/osa:4338571/osa:4344523/osa:4343966/osa:4342748/osa:9266191/osa:4334512/osa:9269245/osa:4347232/osa:3131435/osa:3131424/osa:9271228/osa:9268261/osa:4326383/osa:9267955/osa:4331011/osa:4345238/osa:4333306/osa:4339162/osa:4345370/osa:4347232/osa:4333148/osa…	56	38	novel.9637/novel.288/DG4C01015/DG2C02240/novel.5817/DG1C01101/DG7C02681/DG1C01496/DG1C02841/DG3C04850/novel.842/DG6C04685/DG5C04185/DG5C03019/DG2C00225/DG2C00430/DG0C00345/DG5C02222/DG7C01277/DG3C03200/novel.7189/DG7C04360/DG5C05057/DG1C06139/DG6C00424/DG5C02872/DG5C04532/novel.6320/DG1C03873/DG6C04027/DG7C02575/DG2C03699/DG7C04028/DG1C02926/DG4C05960/DG2C04037/DG2C01876/DG2C05701	18	DG3C02686/DG5C00461/novel.8698/DG5C04011/DG2C04659/novel.7084/DG5C03703/novel.7466/novel.7420/novel.2285/novel.10499/DG2C07095/novel.4423/DG4C05658/DG3C01907/DG5C01446/DG2C00107/DG0C00243
osa00220	Arginine biosynthesis	7/1087	29/4031	0.70204	0.996687	DG1C02615/DG5C01124/DG2C06585/DG2C03100/DG1C00154/DG7C03829/DG6C03895	-/-/-/-/-/-/-	osa:4348525/osa:4348992/osa:4328006/osa:4328828/osa:4334912/osa:4341252/osa:4348524	7	5	DG1C02615/DG2C03100/DG1C00154/DG7C03829/DG6C03895	2	DG5C01124/DG2C06585
osa01210	2-Oxocarboxylic acid metabolism	11/1087	45/4031	0.703108	0.996687	DG3C00808/DG1C02615/DG3C05927/DG5C01124/DG1C02783/DG2C07066/DG2C03100/DG7C03829/DG4C03630/DG6C03895/DG4C03771	-/-/-/-/-/-/-/-/-/-/-	osa:4330192/osa:4348525/osa:4329450/osa:4348992/osa:4336169/osa:4331322/osa:4328828/osa:4341252/osa:4350218/osa:4348524/osa:4334188	11	7	DG1C02615/DG3C05927/DG2C07066/DG2C03100/DG7C03829/DG6C03895/DG4C03771	4	DG3C00808/DG5C01124/DG1C02783/DG4C03630
osa00600	Sphingolipid metabolism	6/1087	25/4031	0.703756	0.996687	DG6C03414/DG3C00379/DG1C02712/DG3C06783/DG4C04457/DG7C04523	-/-/-/-/-/-	osa:4348984/osa:4330439/osa:9269328/osa:9268279/osa:4333811/osa:4348988	6	5	DG3C00379/DG1C02712/DG3C06783/DG4C04457/DG7C04523	1	DG6C03414
osa00950	Isoquinoline alkaloid biosynthesis	4/1087	17/4031	0.713166	0.996687	DG0C01129/DG2C03100/DG7C03829/DG7C02513	-/-/-/-	osa:4336153/osa:4328828/osa:4341252/osa:4344636	4	4	DG0C01129/DG2C03100/DG7C03829/DG7C02513	0
osa00592	alpha-Linolenic acid metabolism	8/1087	34/4031	0.735297	0.996687	DG1C01404/DG5C02532/DG4C04355/DG4C05732/DG1C03928/DG7C00612/DG6C04886/DG6C00949	-/-/-/-/-/-/-/-	osa:107279821/osa:4326503/osa:4333862/osa:4334536/osa:4335599/osa:4339846/osa:4337848/osa:4325705	8	6	DG5C02532/DG4C04355/DG1C03928/DG7C00612/DG6C04886/DG6C00949	2	DG1C01404/DG4C05732
osa00941	Flavonoid biosynthesis	4/1087	18/4031	0.757404	0.996687	DG5C00187/DG3C00161/DG4C01269/DG7C04742	-/-/-/-	osa:4338409/osa:4334886/osa:9270590/osa:4325716	4	4	DG5C00187/DG3C00161/DG4C01269/DG7C04742	0
osa00970	Aminoacyl-tRNA biosynthesis	11/1087	47/4031	0.759878	0.996687	DG7C05100/DG1C03593/DG5C00791/DG6C01862/novel.4012/DG3C05272/DG6C03268/DG5C03792/DG2C02593/DG5C04366/DG4C06449	-/-/-/-/-/-/-/-/-/-/-	osa:4348562/osa:4350686/osa:4324505/osa:4330354/osa:4345200/osa:4346171/osa:9267455/osa:4324118/osa:4329580/osa:4326551/osa:4324679	11	7	DG1C03593/DG5C00791/DG6C01862/DG3C05272/DG6C03268/DG5C03792/DG5C04366	4	DG7C05100/novel.4012/DG2C02593/DG4C06449
osa00071	Fatty acid degradation	9/1087	40/4031	0.790791	0.996687	DG5C02532/DG1C05821/DG2C01236/DG3C00682/DG1C01531/DG7C00612/DG6C04886/DG5C01516/DG3C07196	-/-/-/-/-/-/-/-/-	osa:4326503/osa:4336538/osa:4330612/osa:4330090/osa:4343942/osa:4339846/osa:4337848/osa:4327088/osa:4339402	9	5	DG5C02532/DG1C05821/DG3C00682/DG7C00612/DG6C04886	4	DG2C01236/DG1C01531/DG5C01516/DG3C07196
osa00710	Carbon fixation in photosynthetic organisms	14/1087	61/4031	0.802751	0.996687	DG5C00767/DG2C03494/DG1C02615/DG1C02499/DG2C03100/DG5C03457/DG6C01387/DG7C03829/DG5C01530/DG5C00571/DG1C03801/DG2C03137/DG6C03895/DG5C04085	-/-/-/-/-/-/-/-/-/-/-/-/-/-	osa:4329892/osa:4341792/osa:4348525/osa:4343294/osa:4328828/osa:4326249/osa:4338912/osa:4341252/osa:4325531/osa:4326138/osa:4335430/osa:4328859/osa:4348524/osa:4324717	14	9	DG1C02615/DG1C02499/DG2C03100/DG5C03457/DG7C03829/DG1C03801/DG2C03137/DG6C03895/DG5C04085	5	DG5C00767/DG2C03494/DG6C01387/DG5C01530/DG5C00571
osa00670	One carbon pool by folate	3/1087	15/4031	0.813419	0.996687	DG3C05586/DG7C02427/DG5C03792	-/-/-	osa:4345953/osa:4344931/osa:4324118	3	2	DG7C02427/DG5C03792	1	DG3C05586
osa00740	Riboflavin metabolism	3/1087	15/4031	0.813419	0.996687	DG6C03704/DG4C02356/DG4C01354	-/-/-	osa:4348834/osa:9266367/osa:4352436	3	2	DG6C03704/DG4C01354	1	DG4C02356
osa00053	Ascorbate and aldarate metabolism	9/1087	41/4031	0.81573	0.996687	DG7C02985/DG2C03610/DG1C04135/DG1C00313/DG1C05821/DG2C01236/DG4C01692/DG7C00832/DG2C05486	-/-/-/-/-/-/-/-/-	osa:4341967/osa:4333347/osa:4347885/osa:4335202/osa:4336538/osa:4330612/osa:4352223/osa:4346299/osa:4341335	9	3	DG2C03610/DG1C05821/DG4C01692	6	DG7C02985/DG1C04135/DG1C00313/DG2C01236/DG7C00832/DG2C05486
osa00400	Phenylalanine, tyrosine and tryptophan biosynthesis	9/1087	41/4031	0.81573	0.996687	DG5C02670/DG7C03997/DG2C03100/DG0C01266/DG5C02685/DG7C03829/DG7C03103/DG1C03128/DG7C02550	-/-/-/-/-/-/-/-/-	osa:4343946/osa:4328957/osa:4328828/osa:4345257/osa:4325444/osa:4341252/osa:107277437/osa:4342571/osa:4344612	9	6	DG2C03100/DG5C02685/DG7C03829/DG7C03103/DG1C03128/DG7C02550	3	DG5C02670/DG7C03997/DG0C01266
osa00040	Pentose and glucuronate interconversions	7/1087	33/4031	0.826876	0.996687	DG4C04495/DG7C02985/DG6C03742/DG2C06401/DG7C00678/DG5C02019/DG5C04369	-/-/-/-/-/-/-	osa:4335013/osa:4341967/osa:4348800/osa:9267504/osa:4346217/osa:4327711/osa:4326549	7	3	DG6C03742/DG5C02019/DG5C04369	4	DG4C04495/DG7C02985/DG2C06401/DG7C00678
osa00350	Tyrosine metabolism	7/1087	33/4031	0.826876	0.996687	DG0C01129/DG3C01999/DG2C03100/DG7C03829/DG7C02513/DG3C00682/DG1C01531	-/-/-/-/-/-/-	osa:4336153/osa:4351775/osa:4328828/osa:4341252/osa:4344636/osa:4330090/osa:4343942	7	5	DG0C01129/DG2C03100/DG7C03829/DG7C02513/DG3C00682	2	DG3C01999/DG1C01531
osa00020	Citrate cycle (TCA cycle)	10/1087	46/4031	0.833855	0.996687	DG3C05284/DG1C02783/DG2C04464/DG1C03449/DG5C03457/DG6C04791/DG5C02367/DG0C00855/DG3C07035/DG3C02127	-/-/-/-/-/-/-/-/-/-	osa:4346159/osa:4336169/osa:4332774/osa:4342350/osa:4326249/osa:4337881/osa:4325777/osa:4330016/osa:9272485/osa:4351678	10	9	DG3C05284/DG2C04464/DG1C03449/DG5C03457/DG6C04791/DG5C02367/DG0C00855/DG3C07035/DG3C02127	1	DG1C02783
osa04712	Circadian rhythm - plant	6/1087	29/4031	0.834814	0.996687	DG2C04715/DG7C02109/DG4C03093/DG2C03328/DG7C03556/DG3C00525	-/-/-/-/-/-	osa:4332623/osa:4344703/osa:4349831/osa:4350698/osa:4328662/osa:4330000	6	5	DG2C04715/DG4C03093/DG2C03328/DG7C03556/DG3C00525	1	DG7C02109
osa00380	Tryptophan metabolism	8/1087	38/4031	0.843843	0.996687	DG3C00652/DG1C05821/DG2C01236/DG6C04791/DG1C00066/DG7C02513/DG6C00730/DG6C01751	-/-/-/-/-/-/-/-	osa:4330076/osa:4336538/osa:4330612/osa:4337881/osa:9271133/osa:4344636/osa:4325178/osa:4339123	8	4	DG3C00652/DG1C05821/DG6C04791/DG7C02513	4	DG2C01236/DG1C00066/DG6C00730/DG6C01751
osa00640	Propanoate metabolism	5/1087	25/4031	0.845081	0.996687	DG6C04791/DG5C04299/DG0C00855/DG6C02631/DG3C02112	-/-/-/-/-	osa:4337881/osa:4324637/osa:4330016/osa:4351929/osa:4351684	5	4	DG6C04791/DG5C04299/DG0C00855/DG6C02631	1	DG3C02112
osa00770	Pantothenate and CoA biosynthesis	5/1087	25/4031	0.845081	0.996687	DG3C05927/DG2C07066/DG5C00535/DG4C03630/DG3C01379	-/-/-/-/-	osa:4329450/osa:4331322/osa:4326028/osa:4350218/osa:4329749	5	2	DG3C05927/DG2C07066	3	DG5C00535/DG4C03630/DG3C01379
osa00960	Tropane, piperidine and pyridine alkaloid biosynthesis	3/1087	16/4031	0.848068	0.996687	DG0C01129/DG2C03100/DG7C03829	-/-/-	osa:4336153/osa:4328828/osa:4341252	3	3	DG0C01129/DG2C03100/DG7C03829	0
osa01200	Carbon metabolism	54/1087	223/4031	0.848686	0.996687	novel.570/DG5C00069/novel.8971/DG1C02636/novel.2284/DG4C01521/DG7C03727/novel.7507/DG2C04597/DG5C00767/novel.5096/DG3C00313/DG2C03494/DG5C04672/DG2C02329/DG1C02615/DG3C07134/DG3C05284/DG2C03837/DG1C02783/DG2C04464/DG7C01212/DG2C05034/DG2C06828/DG1C03449/DG1C02499/DG2C03100/DG5C03457/novel.4869/DG6C05659/DG1C01304/DG6C04791/DG6C01387/DG7C03829/DG5C05151/DG5C04299/DG0C00855/DG6C02631/DG5C01530/DG5C…	-/-/-/-/-/-/-/-/-/-/-/-/-/-/-/-/-/-/-/-/-/-/-/-/-/-/-/-/-/-/-/-/-/-/-/-/-/-/-/-/-/-/-/-/-/-/-/-/-/-/-/-/-/-	osa:4349051/osa:4332253/osa:4342610/osa:4332593/osa:4338750/osa:4341535/osa:4341321/osa:4338750/osa:4324263/osa:4329892/osa:4349051/osa:4341070/osa:4341792/osa:4327493/osa:4328441/osa:4348525/osa:4350528/osa:4346159/osa:4333117/osa:4336169/osa:4332774/osa:4340153/osa:4331941/osa:4335048/osa:4342350/osa:4343294/osa:4328828/osa:4326249/osa:4338750/osa:4340677/osa:4349774/osa:4337881/osa:4338912/osa…	54	29	novel.8971/DG7C03727/DG2C04597/DG1C02615/DG3C07134/DG3C05284/DG2C03837/DG2C04464/DG2C06828/DG1C03449/DG1C02499/DG2C03100/DG5C03457/DG6C05659/DG6C04791/DG7C03829/DG5C04299/DG0C00855/DG6C02631/DG1C05640/novel.7748/DG1C03801/DG2C03137/DG5C01311/DG6C03895/DG6C00996/DG5C04085/novel.4121/DG3C02127	25	novel.570/DG5C00069/DG1C02636/novel.2284/DG4C01521/novel.7507/DG5C00767/novel.5096/DG3C00313/DG2C03494/DG5C04672/DG2C02329/DG1C02783/DG7C01212/DG2C05034/novel.4869/DG1C01304/DG6C01387/DG5C05151/DG5C01530/DG5C02888/DG5C00571/DG3C06168/DG4C05338/DG1C01531
osa04075	Plant hormone signal transduction	46/1087	192/4031	0.852443	0.996687	novel.8240/novel.9138/DG6C04636/DG5C02335/DG3C06127/DG3C02213/DG4C04358/novel.1738/novel.7757/novel.6726/DG7C02667/DG3C05836/DG6C01376/DG4C03159/DG1C06960/novel.3041/DG6C02251/novel.802/DG7C02992/DG2C03038/DG4C03948/novel.9146/DG3C04663/DG1C00622/DG6C04112/DG3C01709/novel.6727/DG5C05298/DG1C05007/DG1C06823/DG1C06196/DG1C00576/DG1C04839/DG5C04377/DG2C03017/DG7C03758/DG1C00789/DG6C02641/DG2C05747/D…	-/-/-/-/-/-/-/-/-/-/-/-/-/-/-/-/-/-/-/-/-/-/-/-/-/-/-/-/-/-/-/-/-/-/-/-/-/-/-/-/-/-/-/-/-/-	osa:4324934/osa:4333824/osa:4337971/osa:4327919/osa:4325424/osa:4324201/osa:4339454/osa:4330838/osa:4323871/osa:4325922/osa:4344531/osa:4331518/osa:4338907/osa:4349885/osa:4342318/osa:4349411/osa:4324691/osa:4339454/osa:4341972/osa:4328796/osa:4334069/osa:4347886/osa:4347436/osa:4332548/osa:4348107/osa:4329527/osa:4325922/osa:4325078/osa:4339797/osa:4337309/osa:9267097/osa:4332660/osa:4336520/osa…	46	15	DG3C02213/novel.6726/DG7C02667/DG3C05836/DG6C01376/DG4C03159/DG4C03948/DG6C04112/DG3C01709/DG1C06823/DG2C03017/DG7C03758/DG1C00789/DG6C02641/DG6C01024	31	novel.8240/novel.9138/DG6C04636/DG5C02335/DG3C06127/DG4C04358/novel.1738/novel.7757/DG1C06960/novel.3041/DG6C02251/novel.802/DG7C02992/DG2C03038/novel.9146/DG3C04663/DG1C00622/novel.6727/DG5C05298/DG1C05007/DG1C06196/DG1C00576/DG1C04839/DG5C04377/DG2C05747/DG1C05937/DG4C05029/DG6C04569/DG6C02696/novel.6281/DG1C06357
osa00073	Cutin, suberine and wax biosynthesis	4/1087	21/4031	0.858622	0.996687	DG2C00217/DG1C05387/DG7C01562/DG1C05057	-/-/-/-	osa:4331117/osa:4336381/osa:4345513/osa:4336648	4	4	DG2C00217/DG1C05387/DG7C01562/DG1C05057	0
osa00910	Nitrogen metabolism	4/1087	21/4031	0.858622	0.996687	DG3C00652/DG1C04200/DG2C00725/DG7C01141	-/-/-/-	osa:4330076/osa:4335782/osa:4330867/osa:9268297	4	2	DG3C00652/DG2C00725	2	DG1C04200/DG7C01141
osa03040	Spliceosome	39/1087	165/4031	0.859036	0.996687	DG1C01711/DG0C00523/DG4C00739/DG4C03384/novel.1700/DG1C00787/DG5C05202/DG4C05740/novel.2015/DG5C06317/novel.3007/DG2C06554/DG5C05764/DG4C00561/DG6C04635/DG2C04207/DG4C06104/DG3C04686/novel.1655/DG7C04079/DG2C05799/DG3C02953/DG5C00594/novel.1656/DG2C05797/DG3C07100/DG4C04637/DG7C00855/DG5C02689/DG3C01863/DG6C05541/DG5C00505/DG2C05482/DG6C00014/DG4C05695/DG1C06266/DG3C04754/DG4C04434/DG1C01532	-/-/-/-/-/-/-/-/-/-/-/-/-/-/-/-/-/-/-/-/-/-/-/-/-/-/-/-/-/-/-/-/-/-/-/-/-/-/-	osa:4343831/osa:4341330/osa:4348844/osa:4326580/osa:4342038/osa:4336118/osa:4337198/osa:4334542/osa:4344716/osa:4339012/osa:4340248/osa:4331556/osa:4324332/osa:4332861/osa:4337972/osa:4332903/osa:4334703/osa:9268567/osa:4331222/osa:9267698/osa:4332420/osa:4346374/osa:4345702/osa:4331222/osa:4332413/osa:4340375/osa:107275752/osa:4346316/osa:4327802/osa:4341492/osa:4325413/osa:4332617/osa:4332209/o…	39	15	DG0C00523/novel.2015/novel.3007/DG4C06104/novel.1655/DG3C02953/novel.1656/DG7C00855/DG5C02689/DG3C01863/DG5C00505/DG2C05482/DG6C00014/DG3C04754/DG1C01532	24	DG1C01711/DG4C00739/DG4C03384/novel.1700/DG1C00787/DG5C05202/DG4C05740/DG5C06317/DG2C06554/DG5C05764/DG4C00561/DG6C04635/DG2C04207/DG3C04686/DG7C04079/DG2C05799/DG5C00594/DG2C05797/DG3C07100/DG4C04637/DG6C05541/DG4C05695/DG1C06266/DG4C04434
osa04130	SNARE interactions in vesicular transport	7/1087	35/4031	0.871659	0.996687	DG7C04218/DG2C04939/novel.4543/novel.9659/DG5C06539/DG4C04033/novel.4177	-/-/-/-/-/-/-	osa:4348130/osa:4331882/osa:4324558/osa:4324558/osa:4324461/osa:107276918/osa:4324558	7	2	novel.4543/DG4C04033	5	DG7C04218/DG2C04939/novel.9659/DG5C06539/novel.4177
osa00030	Pentose phosphate pathway	10/1087	48/4031	0.871892	0.996687	DG4C01521/DG3C06667/DG3C07134/DG2C03837/DG7C01212/DG2C01399/DG6C05659/DG6C01387/DG1C03801/DG6C00996	-/-/-/-/-/-/-/-/-/-	osa:4341535/osa:4340643/osa:4350528/osa:4333117/osa:4340153/osa:4330512/osa:4340677/osa:4338912/osa:4335430/osa:4339369	10	7	DG3C06667/DG3C07134/DG2C03837/DG2C01399/DG6C05659/DG1C03801/DG6C00996	3	DG4C01521/DG7C01212/DG6C01387
osa00430	Taurine and hypotaurine metabolism	2/1087	12/4031	0.875304	0.996687	DG6C01121/DG1C05930	-/-	osa:4335026/osa:4336033	2	1	DG6C01121	1	DG1C05930
osa00340	Histidine metabolism	3/1087	17/4031	0.876975	0.996687	DG1C04164/DG1C05821/DG2C01236	-/-/-	osa:4324282/osa:4336538/osa:4330612	3	1	DG1C05821	2	DG1C04164/DG2C01236
osa00760	Nicotinate and nicotinamide metabolism	3/1087	17/4031	0.876975	0.996687	DG1C00833/DG6C02081/DG4C04836	-/-/-	osa:4349979/osa:9266739/osa:4333582	3	2	DG6C02081/DG4C04836	1	DG1C00833
osa01040	Biosynthesis of unsaturated fatty acids	3/1087	17/4031	0.876975	0.996687	DG1C06030/DG2C01388/DG7C00612	-/-/-	osa:4335627/osa:4330523/osa:4339846	3	3	DG1C06030/DG2C01388/DG7C00612	0
osa00650	Butanoate metabolism	4/1087	22/4031	0.883196	0.996687	DG7C00676/DG3C05927/DG5C02888/DG4C03630	-/-/-/-	osa:4346215/osa:4329450/osa:4326312/osa:4350218	4	2	DG7C00676/DG3C05927	2	DG5C02888/DG4C03630
osa03015	mRNA surveillance pathway	23/1087	103/4031	0.883835	0.996687	DG7C01558/DG3C03194/DG4C03384/DG6C03520/DG1C00628/novel.1790/DG1C07184/novel.4376/DG3C06857/novel.5007/DG6C05351/DG7C03661/DG3C01908/novel.7666/DG6C02697/novel.8817/DG1C03486/DG4C04401/DG6C01665/novel.9939/DG6C00014/DG4C05695/DG1C04628	-/-/-/-/-/-/-/-/-/-/-/-/-/-/-/-/-/-/-/-/-/-/-	osa:4345502/osa:4346507/osa:4326580/osa:4328734/osa:4335338/osa:4347878/osa:4337444/osa:4346507/osa:4340509/osa:4331166/osa:9268632/osa:4341364/osa:4346409/osa:4342307/osa:4330785/osa:4342307/osa:4342307/osa:4333840/osa:4347905/osa:4342307/osa:4326192/osa:4334528/osa:4326095	23	10	novel.4376/DG3C06857/DG7C03661/novel.7666/novel.8817/DG1C03486/DG4C04401/novel.9939/DG6C00014/DG1C04628	13	DG7C01558/DG3C03194/DG4C03384/DG6C03520/DG1C00628/novel.1790/DG1C07184/novel.5007/DG6C05351/DG3C01908/DG6C02697/DG6C01665/DG4C05695
osa00520	Amino sugar and nucleotide sugar metabolism	24/1087	108/4031	0.893591	0.996687	DG1C06427/DG3C01825/DG7C02985/DG0C00394/DG4C01330/DG5C03544/DG6C05659/DG3C01002/DG6C00495/DG2C04552/DG5C06635/DG1C01255/DG4C02904/DG3C03511/DG4C01238/DG3C02669/DG1C00678/DG2C05815/DG5C01311/DG4C02615/DG1C07100/DG2C04633/DG5C03838/DG3C00419	-/-/-/-/-/-/-/-/-/-/-/-/-/-/-/-/-/-/-/-/-/-/-/-	osa:4337166/osa:4339718/osa:4341967/osa:4339812/osa:4336265/osa:4327172/osa:4340677/osa:9267465/osa:4338660/osa:4332727/osa:4323835/osa:4326722/osa:4351401/osa:4346723/osa:107276048/osa:4351364/osa:4344307/osa:4332424/osa:4326776/osa:4351194/osa:4337437/osa:4332668/osa:4342115/osa:4329920	24	14	DG6C05659/DG3C01002/DG6C00495/DG2C04552/DG5C06635/DG1C01255/DG3C03511/DG4C01238/DG3C02669/DG1C00678/DG2C05815/DG5C01311/DG1C07100/DG5C03838	10	DG1C06427/DG3C01825/DG7C02985/DG0C00394/DG4C01330/DG5C03544/DG4C02904/DG4C02615/DG2C04633/DG3C00419
osa00280	Valine, leucine and isoleucine degradation	8/1087	41/4031	0.899355	0.996687	DG7C00676/DG1C05821/DG2C01236/DG2C07066/DG6C04791/DG5C04299/DG6C02631/DG3C02112	-/-/-/-/-/-/-/-	osa:4346215/osa:4336538/osa:4330612/osa:4331322/osa:4337881/osa:4324637/osa:4351929/osa:4351684	8	6	DG7C00676/DG1C05821/DG2C07066/DG6C04791/DG5C04299/DG6C02631	2	DG2C01236/DG3C02112
osa03022	Basal transcription factors	7/1087	37/4031	0.906414	0.996687	DG3C00488/novel.4215/DG7C04819/DG5C03718/DG1C03058/novel.8979/DG2C05577	-/-/-/-/-/-/-	osa:4337426/osa:4352633/osa:4341679/osa:4325286/osa:4347127/osa:4333214/osa:4348225	7	4	DG7C04819/DG1C03058/novel.8979/DG2C05577	3	DG3C00488/novel.4215/DG5C03718
osa00190	Oxidative phosphorylation	20/1087	93/4031	0.908888	0.996687	DG7C03173/DG7C01900/DG1C07275/DG1C02507/DG6C01756/DG2C04893/DG0C00892/DG7C00822/DG3C05709/DG1C01664/DG6C02478/DG5C03043/DG4C05198/DG6C03990/DG1C03449/DG4C05644/DG0C00055/DG2C04348/DG5C03995/DG2C00425	-/-/-/-/-/-/-/-/-/-/-/-/-/-/-/-/-/-/-/-	osa:4342058/osa:4345078/osa:4327412/osa:4343288/osa:4339127/osa:4331853/osa:4334266/osa:4338350/osa:4341751/osa:4345839/osa:4349513/osa:4324593/osa:4334276/osa:4348305/osa:4342350/osa:4334506/osa:4337476/osa:4332854/osa:4327833/osa:4331015	20	18	DG7C03173/DG7C01900/DG1C07275/DG1C02507/DG6C01756/DG0C00892/DG7C00822/DG1C01664/DG6C02478/DG5C03043/DG4C05198/DG6C03990/DG1C03449/DG4C05644/DG0C00055/DG2C04348/DG5C03995/DG2C00425	2	DG2C04893/DG3C05709
osa00196	Photosynthesis - antenna proteins	2/1087	14/4031	0.924568	0.996687	DG3C03401/DG2C00828	-/-	osa:4346649/osa:4330828	2	0		2	DG3C03401/DG2C00828
osa00250	Alanine, aspartate and glutamate metabolism	8/1087	43/4031	0.926277	0.996687	DG1C02615/DG2C03100/DG3C02894/DG7C03829/DG2C06031/DG6C03895/DG0C01052/DG7C01910	-/-/-/-/-/-/-/-	osa:4348525/osa:4328828/osa:4330474/osa:4341252/osa:4332506/osa:4348524/osa:4337229/osa:4345071	8	7	DG1C02615/DG2C03100/DG3C02894/DG7C03829/DG6C03895/DG0C01052/DG7C01910	1	DG2C06031
osa00051	Fructose and mannose metabolism	10/1087	52/4031	0.926866	0.996687	DG3C06376/DG3C06667/DG7C01212/DG2C01399/DG6C01387/DG5C01311/DG7C00678/DG1C07100/DG6C00996/DG4C05961	-/-/-/-/-/-/-/-/-/-	osa:4340863/osa:4340643/osa:4340153/osa:4330512/osa:4338912/osa:4326776/osa:4346217/osa:4337437/osa:4339369/osa:4334653	10	5	DG3C06667/DG2C01399/DG5C01311/DG1C07100/DG6C00996	5	DG3C06376/DG7C01212/DG6C01387/DG7C00678/DG4C05961
osa00900	Terpenoid backbone biosynthesis	8/1087	44/4031	0.937226	0.996687	DG7C00676/DG1C02250/DG6C00597/DG5C02074/DG6C00534/DG2C01056/DG5C03859/DG3C07236	-/-/-/-/-/-/-/-	osa:4346215/osa:4343523/osa:107276142/osa:4326207/osa:4339700/osa:4330711/osa:4323892/osa:4340251	8	3	DG7C00676/DG1C02250/DG5C02074	5	DG6C00597/DG6C00534/DG2C01056/DG5C03859/DG3C07236
osa00061	Fatty acid biosynthesis	6/1087	35/4031	0.940158	0.996687	DG4C03893/DG1C06030/DG6C03752/DG3C07061/DG2C04727/DG1C03296	-/-/-/-/-/-	osa:4334104/osa:4335627/osa:4348791/osa:4340392/osa:4332547/osa:4342507	6	4	DG1C06030/DG6C03752/DG3C07061/DG2C04727	2	DG4C03893/DG1C03296
osa00410	beta-Alanine metabolism	6/1087	35/4031	0.940158	0.996687	DG0C01129/DG1C05821/DG2C01236/DG5C04299/DG6C02631/DG7C03495	-/-/-/-/-/-	osa:4336153/osa:4336538/osa:4330612/osa:4324637/osa:4351929/osa:4346881	6	4	DG0C01129/DG1C05821/DG5C04299/DG6C02631	2	DG2C01236/DG7C03495
osa00904	Diterpenoid biosynthesis	2/1087	15/4031	0.941667	0.996687	DG5C03660/DG6C04607	-/-	osa:4325145/osa:4329013	2	1	DG5C03660	1	DG6C04607
osa01212	Fatty acid metabolism	11/1087	58/4031	0.941764	0.996687	DG5C02532/novel.8234/DG4C03893/DG1C06030/DG2C01388/DG6C03752/DG7C00612/DG6C04886/DG3C07061/DG2C04727/DG1C03296	-/-/-/-/-/-/-/-/-/-/-	osa:4326503/osa:4334104/osa:4334104/osa:4335627/osa:4330523/osa:4348791/osa:4339846/osa:4337848/osa:4340392/osa:4332547/osa:4342507	11	8	DG5C02532/DG1C06030/DG2C01388/DG6C03752/DG7C00612/DG6C04886/DG3C07061/DG2C04727	3	novel.8234/DG4C03893/DG1C03296
osa04146	Peroxisome	14/1087	72/4031	0.947625	0.996687	novel.8933/DG4C00139/DG6C00127/DG0C01259/novel.2792/DG6C04097/DG5C04453/novel.3978/DG4C05338/DG7C00941/novel.4334/DG5C06013/DG3C06000/DG7C00612	-/-/-/-/-/-/-/-/-/-/-/-/-/-	osa:4339846/osa:4346691/osa:4337006/osa:9268894/osa:4339846/osa:4338417/osa:4324427/osa:4340074/osa:4334349/osa:4346360/osa:4346288/osa:4337525/osa:4339922/osa:4339846	14	6	DG6C00127/DG0C01259/DG6C04097/DG5C04453/DG3C06000/DG7C00612	8	novel.8933/DG4C00139/novel.2792/novel.3978/DG4C05338/DG7C00941/novel.4334/DG5C06013
osa04136	Autophagy - other	5/1087	31/4031	0.948509	0.996687	novel.5550/DG6C03520/DG1C05557/DG7C03661/DG7C04771	-/-/-/-/-	osa:4337435/osa:4328734/osa:9267420/osa:4341364/osa:4331010	5	2	novel.5550/DG7C03661	3	DG6C03520/DG1C05557/DG7C04771
osa03020	RNA polymerase	7/1087	41/4031	0.95239	0.996687	DG3C00059/novel.993/DG3C03158/DG0C00758/DG7C03535/DG5C01233/novel.2372	-/-/-/-/-/-/-	osa:4333066/osa:4343875/osa:4343220/osa:4335691/osa:4341464/osa:4325336/osa:4337831	7	5	DG3C00059/novel.993/DG3C03158/DG0C00758/DG5C01233	2	DG7C03535/novel.2372
osa00730	Thiamine metabolism	2/1087	17/4031	0.965447	0.996687	DG4C04648/DG1C02305	-/-	osa:4333719/osa:4343443	2	2	DG4C04648/DG1C02305	0
osa04120	Ubiquitin mediated proteolysis	20/1087	102/4031	0.968175	0.996687	DG4C00739/novel.1133/DG3C05558/novel.3248/DG4C04568/DG1C05218/novel.1978/DG5C03729/DG2C04377/DG5C00396/novel.7058/DG5C01773/DG6C05887/DG5C05416/DG5C06775/DG6C00927/DG1C00961/DG4C01141/DG3C00396/DG5C02181	-/-/-/-/-/-/-/-/-/-/-/-/-/-/-/-/-/-/-/-	osa:4348844/osa:4330720/osa:4347416/osa:4348844/osa:4334354/osa:4336760/osa:4336204/osa:4352845/osa:4332833/osa:9268150/osa:9269391/osa:4324290/osa:4337553/osa:4324993/osa:4326397/osa:4326008/osa:4344172/osa:4330199/osa:4330430/osa:4325174	20	5	DG5C06775/DG1C00961/DG4C01141/DG3C00396/DG5C02181	15	DG4C00739/novel.1133/DG3C05558/novel.3248/DG4C04568/DG1C05218/novel.1978/DG5C03729/DG2C04377/DG5C00396/novel.7058/DG5C01773/DG6C05887/DG5C05416/DG6C00927
osa00195	Photosynthesis	8/1087	52/4031	0.984433	0.996687	DG1C02097/DG5C04989/novel.2055/DG6C01186/novel.6016/DG4C06099/DG1C03411/DG1C03410	-/-/-/-/-/-/-/-	osa:4343634/osa:4327150/osa:4348816/osa:4339270/osa:4343515/osa:4334701/osa:4342395/osa:107276047	8	2	DG1C02097/novel.6016	6	DG5C04989/novel.2055/DG6C01186/DG4C06099/DG1C03411/DG1C03410
osa00310	Lysine degradation	5/1087	37/4031	0.984969	0.996687	DG1C05821/DG2C01236/DG6C04791/DG4C05737/DG7C00923	-/-/-/-/-	osa:4336538/osa:4330612/osa:4337881/osa:4340748/osa:4346352	5	4	DG1C05821/DG6C04791/DG4C05737/DG7C00923	1	DG2C01236
osa00510	N-Glycan biosynthesis	5/1087	37/4031	0.984969	0.996687	DG0C00835/DG3C06678/DG4C05130/DG2C05585/DG2C04554	-/-/-/-/-	osa:4338348/osa:4340636/osa:4328285/osa:4331831/osa:4342475	5	2	DG0C00835/DG3C06678	3	DG4C05130/DG2C05585/DG2C04554
osa00630	Glyoxylate and dicarboxylate metabolism	9/1087	58/4031	0.987296	0.996687	DG1C02636/DG3C00313/DG2C02329/DG5C03457/DG6C04791/DG3C04694/DG5C02888/DG1C05640/DG4C05338	-/-/-/-/-/-/-/-/-	osa:4332593/osa:4341070/osa:4328441/osa:4326249/osa:4337881/osa:4337447/osa:4326312/osa:9268154/osa:4334349	9	3	DG5C03457/DG6C04791/DG1C05640	6	DG1C02636/DG3C00313/DG2C02329/DG3C04694/DG5C02888/DG4C05338
osa00562	Inositol phosphate metabolism	7/1087	49/4031	0.989362	0.996687	DG1C04057/DG2C03610/DG4C04165/DG1C00977/DG2C05372/DG7C04799/DG2C06008	-/-/-/-/-/-/-	osa:4332501/osa:4333347/osa:4333967/osa:4344166/osa:4332146/osa:4331188/osa:4332497	7	4	DG2C03610/DG4C04165/DG7C04799/DG2C06008	3	DG1C04057/DG1C00977/DG2C05372
osa00260	Glycine, serine and threonine metabolism	8/1087	56/4031	0.992716	0.996687	DG0C01129/DG5C04672/DG2C02329/DG6C04791/DG1C01107/DG1C03128/DG4C03771/DG7C02550	-/-/-/-/-/-/-/-	osa:4336153/osa:4327493/osa:4328441/osa:4337881/osa:4331255/osa:4342571/osa:4334188/osa:4344612	8	5	DG0C01129/DG6C04791/DG1C03128/DG4C03771/DG7C02550	3	DG5C04672/DG2C02329/DG1C01107
osa03013	RNA transport	24/1087	131/4031	0.992839	0.996687	DG6C04091/DG4C03384/DG4C06004/DG1C05218/novel.10585/DG2C02032/DG6C03975/DG3C04701/novel.5240/DG3C01908/DG2C01618/DG7C03034/DG3C03246/DG4C01585/DG4C03699/novel.9942/DG5C04353/DG6C00014/DG4C05695/DG3C03663/DG6C00440/DG7C03570/DG5C03358/DG3C04597	-/-/-/-/-/-/-/-/-/-/-/-/-/-/-/-/-/-/-/-/-/-/-/-	osa:4348184/osa:4326580/osa:4342827/osa:4336760/osa:4326461/osa:4346742/osa:107276136/osa:4351650/osa:4325820/osa:4346409/osa:4328129/osa:4341994/osa:4350305/osa:9270871/osa:4347240/osa:107276136/osa:4326176/osa:4326192/osa:4334528/osa:4346861/osa:4352748/osa:9266942/osa:4326570/osa:9269203	24	12	DG6C04091/DG4C06004/novel.10585/DG2C02032/novel.5240/DG2C01618/DG3C03246/novel.9942/DG5C04353/DG6C00014/DG3C03663/DG5C03358	12	DG4C03384/DG1C05218/DG6C03975/DG3C04701/DG3C01908/DG7C03034/DG4C01585/DG4C03699/DG4C05695/DG6C00440/DG7C03570/DG3C04597
osa00563	Glycosylphosphatidylinositol (GPI)-anchor biosynthesis	2/1087	23/4031	0.99322	0.996687	DG3C00233/DG5C00897	-/-	osa:9269143/osa:9267411	2	1	DG5C00897	1	DG3C00233
osa04141	Protein processing in endoplasmic reticulum	29/1087	159/4031	0.996687	0.996687	DG2C07199/DG3C02560/DG4C04652/DG7C01197/novel.7069/DG1C03942/DG5C06317/DG4C06004/DG1C01705/novel.5835/DG0C00835/DG1C02377/DG4C04944/DG5C05092/DG6C05887/DG2C05799/novel.3396/DG2C05797/DG2C01726/DG2C02462/DG4C01065/DG3C07323/DG3C03010/DG0C00935/DG4C06045/DG3C06621/DG5C00220/DG2C05717/DG6C00772	-/-/-/-/-/-/-/-/-/-/-/-/-/-/-/-/-/-/-/-/-/-/-/-/-/-/-/-/-	osa:4347001/osa:4326440/osa:4333714/osa:4336083/osa:4326440/osa:4344154/osa:4339012/osa:4342827/osa:4333580/osa:4333165/osa:4338348/osa:4343386/osa:4346811/osa:107275251/osa:4337553/osa:4332420/osa:4333165/osa:4332413/osa:4328171/osa:4328500/osa:4342077/osa:4340223/osa:4339262/osa:4330933/osa:4334675/osa:4340661/osa:4325698/osa:4332357/osa:9267997	29	11	DG4C04652/novel.7069/DG4C06004/DG0C00835/novel.3396/DG2C02462/DG3C07323/DG4C06045/DG5C00220/DG2C05717/DG6C00772	18	DG2C07199/DG3C02560/DG7C01197/DG1C03942/DG5C06317/DG1C01705/novel.5835/DG1C02377/DG4C04944/DG5C05092/DG6C05887/DG2C05799/DG2C05797/DG2C01726/DG4C01065/DG3C03010/DG0C00935/DG3C06621
