# Supplementary material for: Comparative transcriptome analyses reveal different mechanism of high- and low-tillering genotypes controlling tiller growth in orchardgrass (Dactylis glomerata L.)
Source: BMC Plant Biol. 2020 Aug 5;20:369. doi: 10.1186/s12870-020-02582-2 (PMC7409468; doi:10.1186/s12870-020-02582-2)
Supplement: Supplementary file 17 — Additional file 17 : Supplemental Table 7 The detail information of KEGG in A(h)_L vs D(l)_L [file 12870_2020_2582_MOESM17_ESM.xlsx]

## Sheet: Sheet6
KEGGID	Description	GeneRatio	BgRatio	pvalue	padj	geneID	geneName	keggID	Count	Up	Up_Gene_names	Down	Down_Gene_names
osa00195	Photosynthesis	31/1100	54/3950	4.28419e-06	0.000475545	DG1C02097/DG6C01186/DG4C05250/DG6C00277/DG5C04989/DG1C03264/DG1C02827/DG1C02401/DG2C04520/DG1C03441/DG1C03410/DG1C04221/DG5C01250/DG3C02104/DG7C02648/novel.6016/DG4C05651/DG3C04577/DG1C02257/novel.2055/DG1C03402/DG3C05781/DG5C06685/DG0C00321/DG4C04577/DG4C06113/DG5C02657/DG4C06099/DG7C01410/DG0C00320/DG3C04301	-/-/-/-/-/-/-/-/-/-/-/-/-/-/-/-/-/-/-/-/-/-/-/-/-/-/-/-/-/-/-	osa:4343634/osa:4339270/osa:4334300/osa:4339593/osa:4327150/osa:4324479/osa:4343070/osa:4343366/osa:4332745/osa:4342370/osa:107276047/osa:4335799/osa:3131412/osa:4351694/osa:4344539/osa:4343515/osa:4346326/osa:4347395/osa:4343515/osa:4348816/osa:4342404/osa:4339833/osa:4352085/osa:3131403/osa:4333746/osa:4326537/osa:3131462/osa:4334701/osa:3131402/osa:3131410/osa:3131393	31	26	DG1C02097/DG4C05250/DG6C00277/DG1C03264/DG1C02827/DG1C02401/DG2C04520/DG1C03441/DG1C04221/DG5C01250/DG3C02104/DG7C02648/novel.6016/DG4C05651/DG3C04577/DG1C02257/DG1C03402/DG3C05781/DG5C06685/DG0C00321/DG4C04577/DG4C06113/DG5C02657/DG7C01410/DG0C00320/DG3C04301	5	DG6C01186/DG5C04989/DG1C03410/novel.2055/DG4C06099
osa00196	Photosynthesis - antenna proteins	10/1100	15/3950	0.00193888	0.107608	DG1C01989/DG1C05933/DG1C02170/DG3C06356/DG7C01345/DG2C03603/DG4C03536/DG2C02761/DG1C02153/DG3C04517	-/-/-/-/-/-/-/-/-/-	osa:4343709/osa:4336028/osa:4343583/osa:4340892/osa:4345663/osa:4333359/osa:4350176/osa:4328623/osa:4343604/osa:4347166	10	10	DG1C01989/DG1C05933/DG1C02170/DG3C06356/DG7C01345/DG2C03603/DG4C03536/DG2C02761/DG1C02153/DG3C04517	0
osa01230	Biosynthesis of amino acids	82/1100	228/3950	0.00362111	0.133981	DG5C00069/DG5C04672/novel.5779/DG4C01521/DG4C06408/DG5C02670/novel.6100/novel.5780/DG5C00767/novel.735/DG3C06168/DG2C03494/novel.918/novel.5531/novel.9789/DG1C04164/novel.531/DG6C03895/DG3C05927/novel.7503/novel.4153/novel.5005/novel.1901/DG2C05977/DG5C00707/DG1C03801/DG1C02783/DG5C03843/DG2C05034/DG0C00753/DG1C02615/DG3C03930/novel.7221/DG4C00206/DG4C04298/DG4C05947/novel.2503/DG1C06648/DG3C0080…	-/-/-/-/-/-/-/-/-/-/-/-/-/-/-/-/-/-/-/-/-/-/-/-/-/-/-/-/-/-/-/-/-/-/-/-/-/-/-/-/-/-/-/-/-/-/-/-/-/-/-/-/-/-/-/-/-/-/-/-/-/-/-/-/-/-/-/-/-/-/-/-/-/-/-/-/-/-/-/-/-/-	osa:4332253/osa:4327493/osa:4350660/osa:4341535/osa:4352832/osa:4343946/osa:4327819/osa:4350660/osa:4329892/osa:4324941/osa:4340042/osa:4341792/osa:9270715/osa:4352833/osa:4328435/osa:4324282/osa:4328435/osa:4348524/osa:4329450/osa:4339561/osa:4330649/osa:4341321/osa:4328435/osa:4332477/osa:4327819/osa:4335430/osa:4336169/osa:4325651/osa:4331941/osa:4339204/osa:4348525/osa:4329234/osa:4326074/osa…	82	41	novel.5779/novel.5780/novel.9789/novel.531/DG6C03895/DG3C05927/novel.7503/novel.1901/DG2C05977/DG5C00707/DG1C03801/DG5C03843/DG0C00753/DG1C02615/DG3C03930/novel.7221/DG4C00206/DG4C04298/DG4C05947/novel.2503/DG2C05691/DG2C06828/DG6C00484/DG7C02072/DG3C06745/DG6C04544/DG3C06277/DG7C01028/novel.1080/DG5C00625/DG2C06245/DG5C06190/DG1C06739/DG6C02131/DG2C07162/DG1C03159/novel.2695/novel.9961/DG2C05516…	41	DG5C00069/DG5C04672/DG4C01521/DG4C06408/DG5C02670/novel.6100/DG5C00767/novel.735/DG3C06168/DG2C03494/novel.918/novel.5531/DG1C04164/novel.4153/novel.5005/DG1C02783/DG2C05034/DG1C06648/DG3C00808/novel.10563/DG6C03493/DG5C04392/DG5C05151/DG1C05810/DG4C01595/DG7C03997/DG7C01289/DG3C06803/DG1C05879/DG3C06129/DG7C04091/DG5C01124/DG2C06363/DG2C07066/DG4C04302/DG2C02343/DG2C02836/DG0C01266/DG4C04775/DG4…
osa01200	Carbon metabolism	76/1100	221/3950	0.0168713	0.414424	DG5C00069/DG5C04672/novel.2284/novel.8971/DG4C01521/DG2C03837/novel.7507/novel.5096/DG5C00767/DG3C06168/DG2C03494/DG1C01531/DG6C03895/DG6C01387/DG6C03916/DG1C02355/DG2C02329/DG6C02631/DG5C00571/DG5C00707/DG1C03801/DG1C02783/DG2C05034/DG0C00753/DG1C02615/DG4C00206/DG5C04082/DG4C04298/DG2C05726/DG1C05918/DG1C06648/DG1C00447/DG6C03493/DG5C04392/DG1C02636/DG2C03850/DG5C05151/DG2C06828/DG7C04602/DG4C0…	-/-/-/-/-/-/-/-/-/-/-/-/-/-/-/-/-/-/-/-/-/-/-/-/-/-/-/-/-/-/-/-/-/-/-/-/-/-/-/-/-/-/-/-/-/-/-/-/-/-/-/-/-/-/-/-/-/-/-/-/-/-/-/-/-/-/-/-/-/-/-/-/-/-/-/-	osa:4332253/osa:4327493/osa:4338750/osa:4342610/osa:4341535/osa:4333117/osa:4338750/osa:4349051/osa:4329892/osa:4340042/osa:4341792/osa:4343942/osa:4348524/osa:4338912/osa:4352014/osa:4343404/osa:4328441/osa:4351929/osa:4326138/osa:4327819/osa:4335430/osa:4336169/osa:4331941/osa:4339204/osa:4348525/osa:4352839/osa:4324666/osa:4333898/osa:4332364/osa:4336044/osa:4337230/osa:4344403/osa:4336216/osa…	76	37	novel.8971/DG2C03837/DG6C03895/DG6C03916/DG6C02631/DG5C00707/DG1C03801/DG0C00753/DG1C02615/DG4C00206/DG5C04082/DG4C04298/DG2C05726/DG1C05918/DG2C03850/DG2C06828/DG7C04602/DG4C04254/DG5C04372/DG7C02072/DG5C02656/DG5C02888/DG6C04544/DG3C06277/novel.7748/DG5C05158/DG2C06245/DG2C07162/DG1C03159/DG2C06682/DG1C01685/DG5C01311/DG4C04430/DG5C04085/DG1C05640/DG5C01573/novel.9654	39	DG5C00069/DG5C04672/novel.2284/DG4C01521/novel.7507/novel.5096/DG5C00767/DG3C06168/DG2C03494/DG1C01531/DG6C01387/DG1C02355/DG2C02329/DG5C00571/DG1C02783/DG2C05034/DG1C06648/DG1C00447/DG6C03493/DG5C04392/DG1C02636/DG5C05151/DG3C00258/DG6C04856/DG1C05810/DG2C05600/DG4C01595/DG3C04986/DG4C05338/novel.570/DG1C00153/DG2C06363/DG3C06673/DG5C01530/DG5C04299/DG2C02343/DG5C04229/DG4C03436/DG3C03948
osa03430	Mismatch repair	17/1100	38/3950	0.0186678	0.414424	DG2C00128/DG2C06694/DG4C03311/novel.4752/DG5C01172/DG5C01479/DG2C01566/DG1C05137/DG6C05286/DG6C02612/DG4C04500/DG1C06933/DG5C05303/DG3C05798/DG7C02172/DG7C04095/DG5C03404	-/-/-/-/-/-/-/-/-/-/-/-/-/-/-/-/-	osa:4331062/osa:4331489/osa:4349968/osa:4338271/osa:4325353/osa:4327080/osa:9267714/osa:4336704/osa:4337594/osa:4349480/osa:4330895/osa:4337442/osa:4325393/osa:4339845/osa:4344737/osa:4327899/osa:4326564	17	4	DG2C06694/novel.4752/DG6C02612/DG3C05798	13	DG2C00128/DG4C03311/DG5C01172/DG5C01479/DG2C01566/DG1C05137/DG6C05286/DG4C04500/DG1C06933/DG5C05303/DG7C02172/DG7C04095/DG5C03404
osa00710	Carbon fixation in photosynthetic organisms	24/1100	60/3950	0.0272017	0.503231	DG5C00767/DG2C03494/DG6C03895/DG6C01387/DG6C03916/DG5C00571/DG1C03801/DG0C00753/DG1C02615/DG2C05726/DG1C05918/DG6C03493/DG7C04602/DG2C05600/DG5C02656/DG5C05158/DG2C06245/DG5C01530/DG1C03159/DG2C06682/DG2C02343/DG5C04229/DG5C04085/DG5C01573	-/-/-/-/-/-/-/-/-/-/-/-/-/-/-/-/-/-/-/-/-/-/-/-	osa:4329892/osa:4341792/osa:4348524/osa:4338912/osa:4352014/osa:4326138/osa:4335430/osa:4339204/osa:4348525/osa:4332364/osa:4336044/osa:4336216/osa:4341770/osa:4332293/osa:3131463/osa:4335227/osa:4331761/osa:4325531/osa:4342543/osa:4331495/osa:4328446/osa:4325309/osa:4324717/osa:4326074	24	15	DG6C03895/DG6C03916/DG1C03801/DG0C00753/DG1C02615/DG2C05726/DG1C05918/DG7C04602/DG5C02656/DG5C05158/DG2C06245/DG1C03159/DG2C06682/DG5C04085/DG5C01573	9	DG5C00767/DG2C03494/DG6C01387/DG5C00571/DG6C03493/DG2C05600/DG5C01530/DG2C02343/DG5C04229
osa03030	DNA replication	20/1100	49/3950	0.033463	0.530628	DG2C00128/DG2C06694/DG6C04370/DG4C03311/DG4C01773/DG7C02055/DG4C06083/DG5C01479/DG2C01566/DG1C05137/DG6C05286/DG1C04030/DG6C02612/DG4C04500/DG0C00427/DG3C05798/DG7C02172/DG5C03404/DG5C05311/DG1C05308	-/-/-/-/-/-/-/-/-/-/-/-/-/-/-/-/-/-/-/-	osa:4331062/osa:4331489/osa:4352514/osa:4349968/osa:4351872/osa:107275673/osa:4334691/osa:4327080/osa:9267714/osa:4336704/osa:4337594/osa:4342990/osa:4349480/osa:4330895/osa:9266900/osa:4339845/osa:4344737/osa:4326564/osa:4325052/osa:4336807	20	5	DG2C06694/DG7C02055/DG4C06083/DG6C02612/DG3C05798	15	DG2C00128/DG6C04370/DG4C03311/DG4C01773/DG5C01479/DG2C01566/DG1C05137/DG6C05286/DG1C04030/DG4C04500/DG0C00427/DG7C02172/DG5C03404/DG5C05311/DG1C05308
osa03440	Homologous recombination	23/1100	61/3950	0.0592029	0.795087	novel.9082/novel.8218/DG3C01573/DG2C06694/DG7C02383/DG2C00840/DG2C01793/DG2C06288/novel.7233/DG4C03311/DG1C02588/DG5C00880/novel.10573/DG5C01479/DG2C06292/DG2C01566/DG6C05286/DG1C06590/DG3C05798/DG6C01055/DG7C02172/DG4C03326/DG5C03404	-/-/-/-/-/-/-/-/-/-/-/-/-/-/-/-/-/-/-/-/-/-/-	osa:9266862/osa:4334834/osa:4350923/osa:4331489/osa:4329409/osa:4330819/osa:4332589/osa:4340671/osa:4334834/osa:4349968/osa:4346376/osa:4324417/osa:4327373/osa:4327080/osa:9269718/osa:9267714/osa:4337594/osa:4337213/osa:4339845/osa:4344363/osa:4344737/osa:4349978/osa:4326564	23	6	novel.9082/DG3C01573/DG2C06694/DG2C06288/novel.7233/DG3C05798	17	novel.8218/DG7C02383/DG2C00840/DG2C01793/DG4C03311/DG1C02588/DG5C00880/novel.10573/DG5C01479/DG2C06292/DG2C01566/DG6C05286/DG1C06590/DG6C01055/DG7C02172/DG4C03326/DG5C03404
osa00052	Galactose metabolism	16/1100	40/3950	0.0644665	0.795087	DG7C02985/DG2C00723/DG6C03414/DG5C04082/DG6C04066/DG5C04392/DG1C05810/DG5C04372/DG6C04544/DG3C03511/DG0C00394/DG3C05205/DG5C01311/DG3C01672/DG7C02791/DG1C07005	-/-/-/-/-/-/-/-/-/-/-/-/-/-/-/-	osa:4341967/osa:4329753/osa:4348984/osa:4324666/osa:4348230/osa:4327196/osa:4336113/osa:4326547/osa:4338034/osa:4346723/osa:4339812/osa:4347638/osa:4326776/osa:4329561/osa:4335790/osa:4346527	16	6	DG5C04082/DG6C04066/DG5C04372/DG6C04544/DG5C01311/DG1C07005	10	DG7C02985/DG2C00723/DG6C03414/DG5C04392/DG1C05810/DG3C03511/DG0C00394/DG3C05205/DG3C01672/DG7C02791
osa00480	Glutathione metabolism	26/1100	72/3950	0.0765214	0.800596	DG1C06421/DG1C03125/DG1C04391/DG3C01534/DG2C03822/DG1C04308/DG5C02835/DG2C06297/DG1C00460/DG6C05596/DG6C03028/DG3C00886/DG2C03850/DG1C04311/DG3C06751/DG5C00009/DG5C01452/DG2C06592/DG1C00313/DG1C04309/DG7C00424/DG1C04559/DG5C00468/DG5C03001/DG4C05337/DG2C00109	-/-/-/-/-/-/-/-/-/-/-/-/-/-/-/-/-/-/-/-/-/-/-/-/-/-	osa:4325710/osa:9266846/osa:4335896/osa:4329643/osa:4325704/osa:4349181/osa:4349192/osa:4331719/osa:4344397/osa:4337622/osa:4349167/osa:4330235/osa:4333103/osa:4349200/osa:4340581/osa:4324525/osa:4325715/osa:4331535/osa:4335202/osa:4349190/osa:4347746/osa:4335982/osa:4348549/osa:4349202/osa:4334347/osa:4325707	26	12	DG3C01534/DG1C04308/DG5C02835/DG2C06297/DG2C03850/DG3C06751/DG5C00009/DG2C06592/DG1C04309/DG7C00424/DG5C00468/DG2C00109	14	DG1C06421/DG1C03125/DG1C04391/DG2C03822/DG1C00460/DG6C05596/DG6C03028/DG3C00886/DG1C04311/DG5C01452/DG1C00313/DG1C04559/DG5C03001/DG4C05337
osa00430	Taurine and hypotaurine metabolism	6/1100	12/3950	0.0863862	0.800596	DG6C01121/DG1C06880/DG5C00009/DG1C04544/DG4C00245/DG6C00092	-/-/-/-/-/-	osa:4335026/osa:4344603/osa:4324525/osa:4335973/osa:4352829/osa:4339793	6	6	DG6C01121/DG1C06880/DG5C00009/DG1C04544/DG4C00245/DG6C00092	0
osa00030	Pentose phosphate pathway	18/1100	48/3950	0.0927071	0.800596	DG4C01521/DG2C03837/DG6C01387/DG1C03801/DG2C05726/DG5C03596/DG6C04066/DG5C04392/DG2C03850/DG7C04602/DG1C05810/DG7C02072/DG6C04544/DG2C06245/DG2C07162/DG1C03159/DG1C01685/DG5C01573	-/-/-/-/-/-/-/-/-/-/-/-/-/-/-/-/-/-	osa:4341535/osa:4333117/osa:4338912/osa:4335430/osa:4332364/osa:4326855/osa:4348230/osa:4327196/osa:4333103/osa:4341770/osa:4336113/osa:4344683/osa:4338034/osa:4331761/osa:107276220/osa:4342543/osa:4343843/osa:4326074	18	13	DG2C03837/DG1C03801/DG2C05726/DG6C04066/DG2C03850/DG7C04602/DG7C02072/DG6C04544/DG2C06245/DG2C07162/DG1C03159/DG1C01685/DG5C01573	5	DG4C01521/DG6C01387/DG5C03596/DG5C04392/DG1C05810
osa04122	Sulfur relay system	7/1100	15/3950	0.0937635	0.800596	novel.4477/DG3C01491/DG4C02488/novel.6067/DG1C05908/DG3C07310/DG3C00552	-/-/-/-/-/-/-	osa:9268394/osa:4329680/osa:4328930/osa:4329515/osa:4336051/osa:4329515/osa:4352298	7	3	DG3C01491/DG4C02488/DG3C07310	4	novel.4477/novel.6067/DG1C05908/DG3C00552
osa04712	Circadian rhythm - plant	12/1100	30/3950	0.101749	0.806721	DG3C00245/DG4C03093/DG1C02508/DG7C00600/DG2C05950/DG5C01179/DG2C03328/DG2C04715/DG3C01394/DG3C07343/DG3C00571/DG7C02109	-/-/-/-/-/-/-/-/-/-/-/-	osa:107279948/osa:4349831/osa:4343287/osa:4347674/osa:4332464/osa:4325329/osa:4350698/osa:4332623/osa:4329738/osa:4340185/osa:9270575/osa:4344703	12	9	DG4C03093/DG1C02508/DG7C00600/DG2C05950/DG5C01179/DG2C03328/DG2C04715/DG3C01394/DG3C00571	3	DG3C00245/DG3C07343/DG7C02109
osa00564	Glycerophospholipid metabolism	31/1100	91/3950	0.112442	0.832073	DG7C00159/DG1C02936/DG6C00870/DG5C03837/DG4C01904/DG3C04524/DG3C00470/DG2C00533/DG2C03801/DG6C03355/DG5C04166/DG7C04762/DG5C01183/DG5C03857/DG3C05043/DG0C00757/DG7C04811/DG6C00207/DG4C04115/DG7C02283/DG5C05936/DG6C00744/DG1C04062/DG5C04063/DG5C02380/DG3C02692/DG3C05287/DG2C07171/DG7C01484/DG2C01546/DG3C07027	-/-/-/-/-/-/-/-/-/-/-/-/-/-/-/-/-/-/-/-/-/-/-/-/-/-/-/-/-/-/-	osa:4343833/osa:9272440/osa:9268113/osa:4325649/osa:4347745/osa:4347160/osa:4329961/osa:4330961/osa:9266342/osa:4349006/osa:4327034/osa:4337126/osa:4325332/osa:4323890/osa:9269832/osa:4339200/osa:4341683/osa:4339554/osa:4333995/osa:4344812/osa:4326817/osa:4339516/osa:4329468/osa:4324704/osa:4338527/osa:4351359/osa:4346156/osa:4331292/osa:4327848/osa:9266665/osa:4340428	31	12	DG7C00159/DG3C04524/DG2C00533/DG6C03355/DG5C04166/DG5C03857/DG7C04811/DG6C00207/DG7C02283/DG5C05936/DG6C00744/DG2C07171	19	DG1C02936/DG6C00870/DG5C03837/DG4C01904/DG3C00470/DG2C03801/DG7C04762/DG5C01183/DG3C05043/DG0C00757/DG4C04115/DG1C04062/DG5C04063/DG5C02380/DG3C02692/DG3C05287/DG7C01484/DG2C01546/DG3C07027
osa00130	Ubiquinone and other terpenoid-quinone biosynthesis	13/1100	35/3950	0.148726	0.971091	DG4C04919/DG6C02465/DG5C06612/DG1C03819/DG6C00810/DG6C05184/DG7C01240/DG3C06745/DG4C00344/DG7C04091/DG3C03650/DG3C00055/DG7C02520	-/-/-/-/-/-/-/-/-/-/-/-/-	osa:4324310/osa:9269113/osa:4331650/osa:9267647/osa:4343702/osa:4337746/osa:4345717/osa:4329101/osa:4352791/osa:4340970/osa:9268489/osa:4341718/osa:4344633	13	7	DG4C04919/DG5C06612/DG1C03819/DG6C00810/DG3C06745/DG4C00344/DG3C03650	6	DG6C02465/DG6C05184/DG7C01240/DG7C04091/DG3C00055/DG7C02520
osa00860	Porphyrin and chlorophyll metabolism	13/1100	35/3950	0.148726	0.971091	DG7C01606/DG3C03402/DG6C04396/DG2C03508/DG7C00602/DG2C07206/DG5C02263/DG1C01051/DG2C03690/DG3C06102/DG2C06463/DG6C02553/DG7C03037	-/-/-/-/-/-/-/-/-/-/-/-/-	osa:4329080/osa:4346651/osa:4332771/osa:4332843/osa:4347672/osa:4331869/osa:4326901/osa:4332690/osa:4333259/osa:4340015/osa:4331611/osa:4338498/osa:4341997	13	8	DG6C04396/DG2C03508/DG5C02263/DG1C01051/DG2C03690/DG3C06102/DG6C02553/DG7C03037	5	DG7C01606/DG3C03402/DG7C00602/DG2C07206/DG2C06463
osa00073	Cutin, suberine and wax biosynthesis	8/1100	20/3950	0.166179	0.981014	DG1C05387/DG1C05395/DG5C00508/DG7C00066/DG3C06617/DG4C00024/DG3C00901/DG3C06618	-/-/-/-/-/-/-/-	osa:4336381/osa:4336376/osa:9267826/osa:4347887/osa:4340665/osa:4350569/osa:4330250/osa:4340664	8	3	DG1C05387/DG7C00066/DG3C06617	5	DG1C05395/DG5C00508/DG4C00024/DG3C00901/DG3C06618
osa00730	Thiamine metabolism	7/1100	17/3950	0.167921	0.981014	DG1C02305/DG4C04648/DG2C06670/DG7C00928/DG2C04450/DG1C03067/DG7C01788	-/-/-/-/-/-/-	osa:4343443/osa:4333719/osa:4331502/osa:4346355/osa:9269112/osa:4342614/osa:4345177	7	6	DG1C02305/DG4C04648/DG7C00928/DG2C04450/DG1C03067/DG7C01788	1	DG2C06670
osa03410	Base excision repair	14/1100	40/3950	0.199133	0.999814	DG2C00128/DG5C02524/DG2C06694/DG2C02091/DG6C04609/DG4C03311/DG6C00396/DG4C06083/DG5C01479/DG7C04889/DG3C02171/DG1C05514/DG7C02172/DG3C01692	-/-/-/-/-/-/-/-/-/-/-/-/-/-	osa:4331062/osa:4326479/osa:4331489/osa:4330890/osa:4343013/osa:4349968/osa:4339642/osa:4334691/osa:4327080/osa:4341640/osa:4351781/osa:4336309/osa:4344737/osa:4329546	14	4	DG2C06694/DG4C06083/DG7C04889/DG3C01692	10	DG2C00128/DG5C02524/DG2C02091/DG6C04609/DG4C03311/DG6C00396/DG5C01479/DG3C02171/DG1C05514/DG7C02172
osa00053	Ascorbate and aldarate metabolism	13/1100	37/3950	0.206552	0.999814	DG1C04391/DG3C01534/DG7C02985/DG1C04135/DG1C00460/DG6C05596/DG3C06751/DG5C05618/DG1C05821/DG1C00313/DG3C06524/DG4C04265/DG1C00303	-/-/-/-/-/-/-/-/-/-/-/-/-	osa:4335896/osa:4329643/osa:4341967/osa:4347885/osa:4344397/osa:4337622/osa:4340581/osa:4325042/osa:4336538/osa:4335202/osa:4340725/osa:4352146/osa:4327936	13	4	DG3C01534/DG3C06751/DG1C05821/DG3C06524	9	DG1C04391/DG7C02985/DG1C04135/DG1C00460/DG6C05596/DG5C05618/DG1C00313/DG4C04265/DG1C00303
osa00290	Valine, leucine and isoleucine biosynthesis	6/1100	15/3950	0.217513	0.999814	DG3C05927/DG4C04298/DG3C00808/DG6C00484/DG5C00625/DG2C07066	-/-/-/-/-/-	osa:4329450/osa:4333898/osa:4330192/osa:4339677/osa:4333613/osa:4331322	6	4	DG3C05927/DG4C04298/DG6C00484/DG5C00625	2	DG3C00808/DG2C07066
osa00010	Glycolysis / Gluconeogenesis	35/1100	111/3950	0.218647	0.999814	DG5C00069/DG5C04672/DG5C00767/DG3C06168/DG2C03494/DG1C01531/DG6C01387/DG2C00723/DG0C00753/DG5C04082/DG2C05726/DG6C04066/DG6C03493/DG5C04392/DG1C02636/DG3C03544/DG5C05151/DG7C04602/DG6C04856/DG1C05810/DG2C05600/DG5C04372/DG3C04986/DG6C04544/DG1C05821/DG2C02412/DG1C06006/DG3C06673/DG2C02343/DG5C01311/DG3C06524/DG4C04430/DG4C03436/DG5C01573/DG3C03948	-/-/-/-/-/-/-/-/-/-/-/-/-/-/-/-/-/-/-/-/-/-/-/-/-/-/-/-/-/-/-/-/-/-/-	osa:4332253/osa:4327493/osa:4329892/osa:4340042/osa:4341792/osa:4343942/osa:4338912/osa:4329753/osa:4339204/osa:4324666/osa:4332364/osa:4348230/osa:4336216/osa:4327196/osa:4332593/osa:4346747/osa:4349454/osa:4341770/osa:4337862/osa:4336113/osa:4332293/osa:4326547/osa:4347531/osa:4338034/osa:4336538/osa:4328481/osa:9268618/osa:4340640/osa:4328446/osa:4326776/osa:4340725/osa:4334968/osa:4350078/osa…	35	15	DG0C00753/DG5C04082/DG2C05726/DG6C04066/DG3C03544/DG7C04602/DG5C04372/DG6C04544/DG1C05821/DG2C02412/DG1C06006/DG5C01311/DG3C06524/DG4C04430/DG5C01573	20	DG5C00069/DG5C04672/DG5C00767/DG3C06168/DG2C03494/DG1C01531/DG6C01387/DG2C00723/DG6C03493/DG5C04392/DG1C02636/DG5C05151/DG6C04856/DG1C05810/DG2C05600/DG3C04986/DG3C06673/DG2C02343/DG4C03436/DG3C03948
osa02010	ABC transporters	8/1100	22/3950	0.250097	0.999814	DG3C02596/DG3C03197/DG5C03872/DG5C03865/DG6C00752/DG5C03863/DG1C05919/DG7C02052	-/-/-/-/-/-/-/-	osa:4326410/osa:9270100/osa:4325290/osa:4323896/osa:107275736/osa:4323895/osa:4336042/osa:107275785	8	3	DG3C02596/DG5C03863/DG7C02052	5	DG3C03197/DG5C03872/DG5C03865/DG6C00752/DG1C05919
osa03420	Nucleotide excision repair	19/1100	60/3950	0.296474	0.999814	DG3C00488/DG4C03617/DG4C04568/DG2C00128/novel.2093/DG2C06694/novel.2551/DG4C03311/novel.8401/DG5C01479/DG2C01566/DG1C05137/DG6C05286/DG2C01694/DG6C02612/DG4C04500/DG3C00325/DG3C05798/DG7C02172	-/-/-/-/-/-/-/-/-/-/-/-/-/-/-/-/-/-/-	osa:4337426/osa:4326574/osa:4334354/osa:4331062/osa:4337886/osa:4331489/osa:4337886/osa:4349968/osa:4343686/osa:4327080/osa:9267714/osa:4336704/osa:4337594/osa:4328152/osa:4349480/osa:4330895/osa:4330476/osa:4339845/osa:4344737	19	3	DG2C06694/DG6C02612/DG3C05798	16	DG3C00488/DG4C03617/DG4C04568/DG2C00128/novel.2093/novel.2551/DG4C03311/novel.8401/DG5C01479/DG2C01566/DG1C05137/DG6C05286/DG2C01694/DG4C04500/DG3C00325/DG7C02172
osa00100	Steroid biosynthesis	7/1100	20/3950	0.311029	0.999814	DG3C05085/DG3C03464/DG4C05121/DG4C02693/DG2C02385/DG2C01910/DG6C00535	-/-/-/-/-/-/-	osa:4347580/osa:4349278/osa:9270960/osa:4351226/osa:4333071/osa:4328256/osa:9268311	7	0		7	DG3C05085/DG3C03464/DG4C05121/DG4C02693/DG2C02385/DG2C01910/DG6C00535
osa00920	Sulfur metabolism	9/1100	27/3950	0.327202	0.999814	DG1C02031/DG5C00707/DG2C05034/DG4C00206/DG2C06828/DG1C02175/DG3C06277/DG6C01207/DG1C00132	-/-/-/-/-/-/-/-/-	osa:4343681/osa:4327819/osa:4331941/osa:4352839/osa:4335048/osa:4343581/osa:4340142/osa:4339248/osa:4334932	9	6	DG5C00707/DG4C00206/DG2C06828/DG3C06277/DG6C01207/DG1C00132	3	DG1C02031/DG2C05034/DG1C02175
osa00400	Phenylalanine, tyrosine and tryptophan biosynthesis	13/1100	41/3950	0.344493	0.999814	DG5C02670/DG2C05977/DG4C05947/DG2C05691/DG7C03997/DG3C06745/DG7C01289/DG3C06803/DG7C01028/DG1C05879/DG3C06129/DG7C04091/DG0C01266	-/-/-/-/-/-/-/-/-/-/-/-/-	osa:4343946/osa:4332477/osa:4334640/osa:4332341/osa:4328957/osa:4329101/osa:4345690/osa:4340547/osa:4345872/osa:4336076/osa:4340026/osa:4340970/osa:4345257	13	5	DG2C05977/DG4C05947/DG2C05691/DG3C06745/DG7C01028	8	DG5C02670/DG7C03997/DG7C01289/DG3C06803/DG1C05879/DG3C06129/DG7C04091/DG0C01266
osa00062	Fatty acid elongation	10/1100	31/3950	0.354234	0.999814	DG1C05038/DG2C04076/DG5C00012/DG7C02217/DG1C05664/DG3C06569/DG3C02919/DG2C01204/DG3C06570/DG5C00013	-/-/-/-/-/-/-/-/-/-	osa:4336637/osa:4332981/osa:107277374/osa:4323946/osa:4336202/osa:4332986/osa:9272332/osa:4330627/osa:4340695/osa:4335343	10	8	DG1C05038/DG5C00012/DG7C02217/DG1C05664/DG3C06569/DG3C02919/DG3C06570/DG5C00013	2	DG2C04076/DG2C01204
osa03018	RNA degradation	29/1100	98/3950	0.385724	0.999814	DG5C00069/novel.9047/DG7C03576/DG5C04424/novel.7533/DG3C06168/novel.5774/DG3C01559/novel.7659/DG2C01323/DG5C04362/DG2C06918/novel.8004/DG2C06492/DG5C04392/novel.200/DG1C04492/DG1C05810/DG1C06138/novel.7181/DG3C01908/DG3C06654/DG1C07146/DG6C04544/DG1C04699/DG3C00039/DG4C05093/DG1C03308/DG7C03010	-/-/-/-/-/-/-/-/-/-/-/-/-/-/-/-/-/-/-/-/-/-/-/-/-/-/-/-/-	osa:4332253/osa:4325502/osa:4349816/osa:4325502/osa:9272729/osa:4340042/osa:4346409/osa:4329627/osa:107279834/osa:4330568/osa:4331379/osa:4330888/osa:4330888/osa:4348824/osa:4327196/osa:4340042/osa:107279834/osa:4336113/osa:4343622/osa:9272009/osa:4346409/osa:9269241/osa:4337457/osa:4338034/osa:4336421/osa:4327993/osa:4350355/osa:9270665/osa:4345242	29	6	DG3C01559/DG2C01323/novel.8004/DG1C04492/DG6C04544/DG1C03308	23	DG5C00069/novel.9047/DG7C03576/DG5C04424/novel.7533/DG3C06168/novel.5774/novel.7659/DG5C04362/DG2C06918/DG2C06492/DG5C04392/novel.200/DG1C05810/DG1C06138/novel.7181/DG3C01908/DG3C06654/DG1C07146/DG1C04699/DG3C00039/DG4C05093/DG7C03010
osa00360	Phenylalanine metabolism	12/1100	39/3950	0.399803	0.999814	DG0C01129/DG6C02465/DG5C06612/DG1C03819/DG1C05331/DG7C02513/DG3C02566/DG7C01240/DG3C06745/DG7C04091/DG1C00066/DG3C00055	-/-/-/-/-/-/-/-/-/-/-/-	osa:4336153/osa:9269113/osa:4331650/osa:9267647/osa:4336415/osa:4344636/osa:4330037/osa:4345717/osa:4329101/osa:4340970/osa:9271133/osa:4341718	12	5	DG0C01129/DG5C06612/DG1C03819/DG7C02513/DG3C06745	7	DG6C02465/DG1C05331/DG3C02566/DG7C01240/DG7C04091/DG1C00066/DG3C00055
osa00450	Selenocompound metabolism	5/1100	15/3950	0.410155	0.999814	DG4C06408/DG4C02991/DG4C05455/DG1C00132/DG4C04775	-/-/-/-/-	osa:4352832/osa:4351999/osa:4337554/osa:4334932/osa:4352833	5	2	DG4C02991/DG1C00132	3	DG4C06408/DG4C05455/DG4C04775
osa00230	Purine metabolism	23/1100	78/3950	0.414547	0.999814	DG4C01521/DG1C03125/DG1C02509/DG7C03186/DG4C04446/DG1C05335/DG1C02031/DG4C02362/DG4C03503/DG6C04066/DG7C04619/DG3C05586/DG2C06670/DG5C05151/DG6C02556/DG7C02427/DG2C07162/DG7C01788/DG6C01335/DG1C00132/DG1C02513/DG4C03436/DG4C00648	-/-/-/-/-/-/-/-/-/-/-/-/-/-/-/-/-/-/-/-/-/-/-	osa:4341535/osa:9266846/osa:4343286/osa:4324793/osa:4333815/osa:4336412/osa:4343681/osa:4352344/osa:4344854/osa:4348230/osa:4341777/osa:4345953/osa:4331502/osa:4349454/osa:4338495/osa:4344931/osa:107276220/osa:4345177/osa:4338879/osa:4334932/osa:4343275/osa:4350078/osa:4352706	23	11	DG1C02509/DG7C03186/DG4C04446/DG1C05335/DG6C04066/DG6C02556/DG7C02427/DG2C07162/DG7C01788/DG1C00132/DG4C00648	12	DG4C01521/DG1C03125/DG1C02031/DG4C02362/DG4C03503/DG7C04619/DG3C05586/DG2C06670/DG5C05151/DG6C01335/DG1C02513/DG4C03436
osa00750	Vitamin B6 metabolism	4/1100	12/3950	0.440425	0.999814	DG4C04208/DG5C03843/DG2C06363/novel.3107	-/-/-/-	osa:4328188/osa:4325651/osa:9270715/osa:4328188	4	1	DG5C03843	3	DG4C04208/DG2C06363/novel.3107
osa04146	Peroxisome	22/1100	76/3950	0.458228	0.999814	DG6C00127/novel.8933/DG0C01259/DG4C00139/DG7C00941/novel.2792/novel.3761/DG5C00508/DG7C00066/novel.5987/DG5C04453/DG3C00258/DG1C01630/DG4C05338/DG4C01560/DG5C06013/DG7C00612/DG3C02753/DG2C05700/DG3C02046/novel.4334/DG1C06150	-/-/-/-/-/-/-/-/-/-/-/-/-/-/-/-/-/-/-/-/-/-	osa:4337006/osa:4339846/osa:9268894/osa:4346691/osa:4346360/osa:4339846/osa:9267826/osa:9267826/osa:4347887/osa:4337006/osa:4324427/osa:4328073/osa:4343872/osa:4334349/osa:4352306/osa:4337525/osa:4339846/osa:4324393/osa:4332347/osa:4343871/osa:4346288/osa:4336980	22	10	DG6C00127/DG0C01259/DG7C00066/novel.5987/DG5C04453/DG1C01630/DG4C01560/DG7C00612/DG3C02753/DG2C05700	12	novel.8933/DG4C00139/DG7C00941/novel.2792/novel.3761/DG5C00508/DG3C00258/DG4C05338/DG5C06013/DG3C02046/novel.4334/DG1C06150
osa00600	Sphingolipid metabolism	7/1100	23/3950	0.468576	0.999814	DG3C00822/DG6C03414/DG1C04786/DG3C00379/DG4C04457/DG7C04325/DG5C03295	-/-/-/-/-/-/-	osa:4330198/osa:4348984/osa:4330104/osa:4330439/osa:4333811/osa:4344485/osa:4326680	7	3	DG3C00822/DG3C00379/DG4C04457	4	DG6C03414/DG1C04786/DG7C04325/DG5C03295
osa04626	Plant-pathogen interaction	36/1100	127/3950	0.483776	0.999814	DG1C04936/novel.10088/DG4C05379/novel.9540/novel.9466/DG1C01187/novel.9368/DG5C06313/novel.827/novel.3909/DG3C06127/DG1C01561/DG5C04979/DG3C03856/DG3C02498/DG4C03418/DG2C06620/DG5C06027/DG4C06211/DG2C06585/DG0C00183/DG5C04598/novel.9984/DG4C02744/DG4C04560/DG4C01065/DG2C00691/DG4C03802/DG5C05602/novel.5899/DG6C01814/DG2C06693/DG4C05174/DG1C06580/DG1C02396/DG4C03726	-/-/-/-/-/-/-/-/-/-/-/-/-/-/-/-/-/-/-/-/-/-/-/-/-/-/-/-/-/-/-/-/-/-/-/-	osa:4336576/osa:4342596/osa:4334371/osa:4335687/osa:4342596/osa:4325762/osa:4343922/osa:4325408/osa:4343922/osa:4343922/osa:4325424/osa:4343922/osa:9268330/osa:4346962/osa:4351455/osa:9267892/osa:4331523/osa:107276258/osa:4334756/osa:4328006/osa:4352729/osa:4327518/osa:9268834/osa:4351256/osa:4333767/osa:4342077/osa:4330882/osa:4334172/osa:4325029/osa:4350733/osa:4339171/osa:4331490/osa:4334250/o…	36	14	novel.10088/DG4C05379/novel.9466/novel.3909/DG3C03856/DG5C06027/DG4C06211/DG0C00183/novel.9984/DG2C00691/novel.5899/DG4C05174/DG1C02396/DG4C03726	22	DG1C04936/novel.9540/DG1C01187/novel.9368/DG5C06313/novel.827/DG3C06127/DG1C01561/DG5C04979/DG3C02498/DG4C03418/DG2C06620/DG2C06585/DG5C04598/DG4C02744/DG4C04560/DG4C01065/DG4C03802/DG5C05602/DG6C01814/DG2C06693/DG1C06580
osa00500	Starch and sucrose metabolism	32/1100	113/3950	0.491372	0.999814	DG3C01825/DG3C02199/DG3C05025/DG6C03102/DG7C03232/DG4C03803/DG5C04082/DG5C05141/DG6C04066/DG2C04451/DG6C05428/DG7C01748/DG3C06338/DG2C03236/DG7C01528/DG7C05074/DG3C04328/DG5C04372/DG3C05455/DG4C04048/DG7C04126/DG3C03608/DG4C03520/DG2C01739/DG6C02690/DG3C00859/DG5C01311/DG3C01672/DG2C04422/DG7C02791/DG1C07005/DG6C05094	-/-/-/-/-/-/-/-/-/-/-/-/-/-/-/-/-/-/-/-/-/-/-/-/-/-/-/-/-/-/-/-	osa:4339718/osa:4324423/osa:4347545/osa:4349141/osa:4342055/osa:4334171/osa:4324666/osa:4324810/osa:4348230/osa:4332788/osa:9266089/osa:4345339/osa:9269493/osa:4327593/osa:107275814/osa:4342117/osa:9271949/osa:4326547/osa:4346068/osa:4334020/osa:4341008/osa:4347547/osa:4350151/osa:4328183/osa:4349417/osa:4330221/osa:4326776/osa:4329561/osa:4343010/osa:4335790/osa:4346527/osa:4337789	32	18	DG3C02199/DG3C05025/DG7C03232/DG4C03803/DG5C04082/DG5C05141/DG6C04066/DG7C01748/DG3C06338/DG7C01528/DG7C05074/DG5C04372/DG3C05455/DG4C04048/DG3C00859/DG5C01311/DG2C04422/DG1C07005	14	DG3C01825/DG6C03102/DG2C04451/DG6C05428/DG2C03236/DG3C04328/DG7C04126/DG3C03608/DG4C03520/DG2C01739/DG6C02690/DG3C01672/DG7C02791/DG6C05094
osa00330	Arginine and proline metabolism	13/1100	45/3950	0.494465	0.999814	DG7C03495/DG6C01125/DG3C01676/DG2C06585/DG1C05841/DG1C06942/DG1C05547/DG3C00465/DG1C05821/DG7C00424/DG5C06190/DG1C00066/DG3C06524	-/-/-/-/-/-/-/-/-/-/-/-/-	osa:4346881/osa:4339305/osa:4329560/osa:4328006/osa:9272649/osa:4337360/osa:4336294/osa:4329955/osa:4336538/osa:4347746/osa:4325755/osa:9271133/osa:4340725	13	6	DG3C01676/DG1C05841/DG1C05821/DG7C00424/DG5C06190/DG3C06524	7	DG7C03495/DG6C01125/DG2C06585/DG1C06942/DG1C05547/DG3C00465/DG1C00066
osa00910	Nitrogen metabolism	6/1100	20/3950	0.498844	0.999814	DG3C00652/DG3C04253/DG1C06739/DG5C02728/DG4C04302/DG5C03943	-/-/-/-/-/-	osa:4330076/osa:4347305/osa:4337272/osa:107277478/osa:4333896/osa:4324249	6	3	DG3C00652/DG1C06739/DG5C03943	3	DG3C04253/DG5C02728/DG4C04302
osa00941	Flavonoid biosynthesis	5/1100	17/3950	0.534162	0.999814	DG7C04742/DG1C06798/DG4C05841/DG3C00161/DG1C05519	-/-/-/-/-	osa:4325716/osa:9270463/osa:4334588/osa:4334886/osa:4336306	5	3	DG7C04742/DG1C06798/DG1C05519	2	DG4C05841/DG3C00161
osa03060	Protein export	12/1100	43/3950	0.554712	0.999814	novel.8792/novel.6519/DG1C04660/DG5C02447/DG6C03098/DG4C04944/DG2C05223/DG2C06453/novel.4826/DG5C05092/DG5C06382/DG6C03099	-/-/-/-/-/-/-/-/-/-/-/-	osa:4345847/osa:4324904/osa:4324478/osa:4327279/osa:4349143/osa:4346811/osa:4332042/osa:9271486/osa:4324712/osa:107275251/osa:4325387/osa:4331399	12	5	novel.8792/DG1C04660/DG5C02447/novel.4826/DG5C06382	7	novel.6519/DG6C03098/DG4C04944/DG2C05223/DG2C06453/DG5C05092/DG6C03099
osa00261	Monobactam biosynthesis	3/1100	10/3950	0.558045	0.999814	DG1C00132/DG2C02836/DG2C05516	-/-/-	osa:4334932/osa:4335317/osa:4332231	3	2	DG1C00132/DG2C05516	1	DG2C02836
osa00590	Arachidonic acid metabolism	3/1100	10/3950	0.558045	0.999814	DG3C00886/DG1C00355/DG5C00009	-/-/-	osa:4330235/osa:4335293/osa:4324525	3	1	DG5C00009	2	DG3C00886/DG1C00355
osa04145	Phagosome	18/1100	65/3950	0.558806	0.999814	novel.1498/novel.272/novel.10343/novel.10398/DG6C01268/novel.9895/novel.6685/novel.9269/DG1C07275/novel.2432/DG3C05709/DG4C04944/DG2C05223/DG5C05359/DG4C06045/DG6C02307/DG3C03926/DG7C04472	-/-/-/-/-/-/-/-/-/-/-/-/-/-/-/-/-/-	osa:4346811/osa:4346811/osa:4333966/osa:4333966/osa:4337284/osa:9271333/osa:9271333/osa:9271333/osa:4327412/osa:4333966/osa:4341751/osa:4346811/osa:4332042/osa:9269751/osa:4334675/osa:4326917/osa:4347005/osa:4341810	18	5	novel.10343/novel.10398/DG1C07275/novel.2432/DG5C05359	13	novel.1498/novel.272/DG6C01268/novel.9895/novel.6685/novel.9269/DG3C05709/DG4C04944/DG2C05223/DG4C06045/DG6C02307/DG3C03926/DG7C04472
osa00770	Pantothenate and CoA biosynthesis	7/1100	25/3950	0.569023	0.999814	DG6C01379/DG3C05927/DG6C00484/DG5C01706/DG2C01804/DG2C07066/DG3C07004	-/-/-/-/-/-/-	osa:4334806/osa:4329450/osa:4339677/osa:4326739/osa:9271371/osa:4331322/osa:4340439	7	5	DG6C01379/DG3C05927/DG6C00484/DG5C01706/DG3C07004	2	DG2C01804/DG2C07066
osa00051	Fructose and mannose metabolism	14/1100	51/3950	0.578736	0.999814	DG3C06376/DG6C01387/DG5C04082/DG2C05726/DG3C02720/DG5C04392/DG7C04602/DG4C04254/DG1C05810/DG5C04372/DG5C03571/DG6C04544/DG5C01311/DG5C01573	-/-/-/-/-/-/-/-/-/-/-/-/-/-	osa:4340863/osa:4338912/osa:4324666/osa:4332364/osa:9271116/osa:4327196/osa:4341770/osa:4333926/osa:4336113/osa:4326547/osa:4327860/osa:4338034/osa:4326776/osa:4326074	14	9	DG5C04082/DG2C05726/DG3C02720/DG7C04602/DG4C04254/DG5C04372/DG6C04544/DG5C01311/DG5C01573	5	DG3C06376/DG6C01387/DG5C04392/DG1C05810/DG5C03571
osa01040	Biosynthesis of unsaturated fatty acids	5/1100	18/3950	0.591543	0.999814	DG1C05038/DG5C00012/DG1C05664/DG7C00612/DG5C00013	-/-/-/-/-	osa:4336637/osa:107277374/osa:4336202/osa:4339846/osa:4335343	5	5	DG1C05038/DG5C00012/DG1C05664/DG7C00612/DG5C00013	0
osa03022	Basal transcription factors	10/1100	37/3950	0.606644	0.999814	DG3C00488/novel.4215/novel.8426/DG1C03058/DG7C04819/DG2C01694/DG6C05822/DG3C03956/DG5C03718/DG4C01275	-/-/-/-/-/-/-/-/-/-	osa:4337426/osa:4352633/osa:4333214/osa:4347127/osa:4341679/osa:4328152/osa:4337575/osa:4347029/osa:4325286/osa:4333214	10	4	DG1C03058/DG7C04819/DG6C05822/DG3C03956	6	DG3C00488/novel.4215/novel.8426/DG2C01694/DG5C03718/DG4C01275
osa04130	SNARE interactions in vesicular transport	10/1100	37/3950	0.606644	0.999814	novel.4543/novel.9659/DG7C04218/DG5C06539/DG0C00603/DG2C04939/DG5C05561/DG6C00194/novel.4177/DG2C06270	-/-/-/-/-/-/-/-/-/-	osa:4324558/osa:4324558/osa:4348130/osa:4324461/osa:4324558/osa:4331882/osa:4352920/osa:4339549/osa:4324558/osa:4331733	10	1	novel.4543	9	novel.9659/DG7C04218/DG5C06539/DG0C00603/DG2C04939/DG5C05561/DG6C00194/novel.4177/DG2C06270
osa00531	Glycosaminoglycan degradation	3/1100	11/3950	0.629524	0.999814	DG1C06649/DG5C05934/DG5C05513	-/-/-	osa:9270735/osa:4326815/osa:4324914	3	1	DG5C05513	2	DG1C06649/DG5C05934
osa00561	Glycerolipid metabolism	17/1100	64/3950	0.638281	0.999814	DG5C03837/DG5C02684/DG6C03414/DG2C00533/DG7C01977/DG2C03801/DG6C03355/DG7C04762/DG4C04254/DG1C02703/DG7C02283/DG1C05821/DG4C04250/DG1C06580/DG3C06524/DG3C01516/DG7C01484	-/-/-/-/-/-/-/-/-/-/-/-/-/-/-/-/-	osa:4325649/osa:4337743/osa:4348984/osa:4330961/osa:4345212/osa:9266342/osa:4349006/osa:4337126/osa:4333926/osa:4338045/osa:4344812/osa:4336538/osa:4333927/osa:4337206/osa:4340725/osa:4351127/osa:4327848	17	7	DG2C00533/DG6C03355/DG4C04254/DG7C02283/DG1C05821/DG4C04250/DG3C06524	10	DG5C03837/DG5C02684/DG6C03414/DG7C01977/DG2C03801/DG7C04762/DG1C02703/DG1C06580/DG3C01516/DG7C01484
osa00380	Tryptophan metabolism	10/1100	38/3950	0.644285	0.999814	DG6C00730/DG3C00652/DG7C02513/DG4C01543/DG3C00258/DG6C04856/DG1C05821/DG1C00066/DG4C05389/DG3C06524	-/-/-/-/-/-/-/-/-/-	osa:4325178/osa:4330076/osa:4344636/osa:4352328/osa:4328073/osa:4337862/osa:4336538/osa:9271133/osa:4334382/osa:4340725	10	5	DG3C00652/DG7C02513/DG4C01543/DG1C05821/DG3C06524	5	DG6C00730/DG3C00258/DG6C04856/DG1C00066/DG4C05389
osa00940	Phenylpropanoid biosynthesis	33/1100	124/3950	0.655988	0.999814	DG3C03907/DG2C04477/DG1C07289/DG3C05025/DG6C02465/DG7C04367/DG5C06612/DG1C03819/DG1C05331/DG1C05857/DG3C02566/DG1C06714/DG1C00348/DG5C06519/DG2C03236/DG6C01381/DG1C05509/DG2C03109/DG7C01240/DG1C01364/DG3C03911/DG1C07063/DG2C03110/DG5C06508/DG3C03608/DG4C03045/DG2C03115/DG2C02218/DG1C05519/DG3C00055/DG5C03009/DG1C03572/DG7C02740	-/-/-/-/-/-/-/-/-/-/-/-/-/-/-/-/-/-/-/-/-/-/-/-/-/-/-/-/-/-/-/-/-	osa:4346993/osa:4344277/osa:4337488/osa:4347545/osa:9269113/osa:4341861/osa:4331650/osa:9267647/osa:4336415/osa:4336088/osa:4330037/osa:4337259/osa:4335223/osa:4324554/osa:4327593/osa:4334201/osa:4327090/osa:4328833/osa:4345717/osa:4344045/osa:9269515/osa:4344393/osa:4328834/osa:4324557/osa:4347547/osa:4349587/osa:4328841/osa:4328389/osa:4336306/osa:4341718/osa:4326376/osa:4342251/osa:4344496	33	15	DG2C04477/DG1C07289/DG3C05025/DG7C04367/DG5C06612/DG1C03819/DG1C05509/DG2C03109/DG3C03911/DG2C03110/DG5C06508/DG4C03045/DG2C03115/DG1C05519/DG7C02740	18	DG3C03907/DG6C02465/DG1C05331/DG1C05857/DG3C02566/DG1C06714/DG1C00348/DG5C06519/DG2C03236/DG6C01381/DG7C01240/DG1C01364/DG1C07063/DG3C03608/DG2C02218/DG3C00055/DG5C03009/DG1C03572
osa00410	beta-Alanine metabolism	9/1100	35/3950	0.673397	0.999814	DG0C01129/DG6C01379/DG7C03495/DG6C02631/DG1C06942/DG1C04544/DG1C05821/DG5C04299/DG3C06524	-/-/-/-/-/-/-/-/-	osa:4336153/osa:4334806/osa:4346881/osa:4351929/osa:4337360/osa:4335973/osa:4336538/osa:4324637/osa:4340725	9	6	DG0C01129/DG6C01379/DG6C02631/DG1C04544/DG1C05821/DG3C06524	3	DG7C03495/DG1C06942/DG5C04299
osa00250	Alanine, aspartate and glutamate metabolism	11/1100	43/3950	0.686081	0.999814	DG3C02894/DG4C04446/DG6C03895/DG1C02615/DG2C04465/DG1C04544/DG2C06204/DG1C06739/DG6C02131/DG4C04302/DG6C01335	-/-/-/-/-/-/-/-/-/-/-	osa:4330474/osa:4333815/osa:4348524/osa:4348525/osa:4332775/osa:4335973/osa:4331779/osa:4337272/osa:4351847/osa:4333896/osa:4338879	11	7	DG3C02894/DG4C04446/DG6C03895/DG1C02615/DG1C04544/DG1C06739/DG6C02131	4	DG2C04465/DG2C06204/DG4C04302/DG6C01335
osa00900	Terpenoid backbone biosynthesis	11/1100	43/3950	0.686081	0.999814	DG2C05582/DG7C04419/DG6C00597/DG1C02250/DG3C00921/DG5C03859/DG5C05189/novel.7216/DG1C03067/DG5C03940/DG3C05492	-/-/-/-/-/-/-/-/-/-/-	osa:4332275/osa:4341844/osa:107276142/osa:4343523/osa:4330260/osa:4323892/osa:4324755/osa:4347566/osa:4342614/osa:4324245/osa:4346017	11	7	DG1C02250/DG3C00921/DG5C03859/DG5C05189/DG1C03067/DG5C03940/DG3C05492	4	DG2C05582/DG7C04419/DG6C00597/novel.7216
osa00340	Histidine metabolism	4/1100	16/3950	0.691624	0.999814	DG1C04164/DG1C05821/DG3C06524/DG6C02212	-/-/-/-	osa:4324282/osa:4336538/osa:4340725/osa:9270806	4	2	DG1C05821/DG3C06524	2	DG1C04164/DG6C02212
osa00300	Lysine biosynthesis	3/1100	12/3950	0.692556	0.999814	DG3C03930/DG2C02836/DG2C05516	-/-/-	osa:4329234/osa:4335317/osa:4332231	3	2	DG3C03930/DG2C05516	1	DG2C02836
osa00591	Linoleic acid metabolism	3/1100	12/3950	0.692556	0.999814	DG3C05529/novel.6054/DG4C04441	-/-/-	osa:4345994/osa:4333821/osa:4333821	3	1	novel.6054	2	DG3C05529/DG4C04441
osa00565	Ether lipid metabolism	6/1100	24/3950	0.696525	0.999814	DG1C02936/DG4C01904/DG7C04811/DG5C02380/DG2C01546/DG3C07027	-/-/-/-/-/-	osa:9272440/osa:4347745/osa:4341683/osa:4338527/osa:9266665/osa:4340428	6	1	DG7C04811	5	DG1C02936/DG4C01904/DG5C02380/DG2C01546/DG3C07027
osa00220	Arginine biosynthesis	7/1100	28/3950	0.700318	0.999814	DG6C03895/DG1C02615/DG2C06585/DG5C01124/DG1C06739/DG6C02131/DG4C04302	-/-/-/-/-/-/-	osa:4348524/osa:4348525/osa:4328006/osa:4348992/osa:4337272/osa:4351847/osa:4333896	7	4	DG6C03895/DG1C02615/DG1C06739/DG6C02131	3	DG2C06585/DG5C01124/DG4C04302
osa00270	Cysteine and methionine metabolism	23/1100	89/3950	0.703376	0.999814	DG3C01375/DG4C06408/DG4C03961/DG5C00707/DG5C02925/DG2C05034/DG4C00206/DG2C00708/DG2C06314/DG2C06828/DG3C06745/DG2C05399/DG2C04465/DG6C04990/DG3C06277/DG1C05547/DG3C00465/DG7C04091/DG4C03452/DG2C06204/DG2C00706/DG2C07066/DG4C04775	-/-/-/-/-/-/-/-/-/-/-/-/-/-/-/-/-/-/-/-/-/-/-	osa:4348647/osa:4352832/osa:4330881/osa:4327819/osa:4324194/osa:4331941/osa:4352839/osa:4330873/osa:4348646/osa:4335048/osa:4329101/osa:4332128/osa:4332775/osa:4337818/osa:4340142/osa:4336294/osa:4329955/osa:4340970/osa:4350083/osa:4331779/osa:4347225/osa:4331322/osa:4352833	23	10	DG3C01375/DG4C03961/DG5C00707/DG4C00206/DG2C06828/DG3C06745/DG2C05399/DG6C04990/DG3C06277/DG4C03452	13	DG4C06408/DG5C02925/DG2C05034/DG2C00708/DG2C06314/DG2C04465/DG1C05547/DG3C00465/DG7C04091/DG2C06204/DG2C00706/DG2C07066/DG4C04775
osa04016	MAPK signaling pathway - plant	27/1100	104/3950	0.7035	0.999814	novel.9328/DG7C04632/DG3C02213/DG3C00900/DG4C01180/DG4C04358/DG3C06127/DG1C03621/DG1C00622/DG7C01442/DG7C00074/DG5C04598/DG3C00258/DG2C04602/DG1C06357/DG1C04245/DG2C02348/DG5C03838/DG4C05029/DG5C03413/DG2C05747/DG6C01814/DG1C02513/DG1C05937/DG5C03839/DG1C05007/DG3C04664	-/-/-/-/-/-/-/-/-/-/-/-/-/-/-/-/-/-/-/-/-/-/-/-/-/-/-	osa:4336231/osa:4341778/osa:4324201/osa:4330249/osa:9267453/osa:4339454/osa:4325424/osa:4334408/osa:4332548/osa:4345595/osa:9270313/osa:4327518/osa:4328073/osa:107276358/osa:4334864/osa:9268987/osa:4328448/osa:4342115/osa:4333435/osa:4326567/osa:4332374/osa:4339171/osa:4343275/osa:107278750/osa:4338719/osa:4339797/osa:4347439	27	8	DG7C04632/DG3C02213/DG3C00900/DG4C01180/DG7C00074/DG2C04602/DG2C02348/DG5C03838	19	novel.9328/DG4C04358/DG3C06127/DG1C03621/DG1C00622/DG7C01442/DG5C04598/DG3C00258/DG1C06357/DG1C04245/DG4C05029/DG5C03413/DG2C05747/DG6C01814/DG1C02513/DG1C05937/DG5C03839/DG1C05007/DG3C04664
osa04120	Ubiquitin mediated proteolysis	25/1100	97/3950	0.713979	0.999814	DG3C00245/novel.1133/novel.3248/DG4C04568/DG4C00739/DG5C00346/novel.1978/DG2C04377/DG5C03729/novel.7058/DG5C03523/DG5C05416/DG5C04047/DG6C03747/DG6C00240/DG6C04360/novel.5454/DG2C01733/DG6C02557/DG3C05558/DG3C00325/DG1C05218/DG4C01141/novel.2983/novel.6542	-/-/-/-/-/-/-/-/-/-/-/-/-/-/-/-/-/-/-/-/-/-/-/-/-	osa:107279948/osa:4330720/osa:4348844/osa:4334354/osa:4348844/osa:9269391/osa:4336204/osa:4332833/osa:4352845/osa:9269391/osa:4327162/osa:4324993/osa:4324695/osa:4348796/osa:4339579/osa:4338168/osa:4342488/osa:4328179/osa:4338511/osa:4347416/osa:4330476/osa:4336760/osa:4330199/osa:4332583/osa:4339794	25	6	DG5C03523/DG5C04047/DG6C03747/DG6C04360/DG2C01733/DG4C01141	19	DG3C00245/novel.1133/novel.3248/DG4C04568/DG4C00739/DG5C00346/novel.1978/DG2C04377/DG5C03729/novel.7058/DG5C05416/DG6C00240/novel.5454/DG6C02557/DG3C05558/DG3C00325/DG1C05218/novel.2983/novel.6542
osa00460	Cyanoamino acid metabolism	8/1100	33/3950	0.73938	0.999814	DG5C04907/DG3C05025/DG3C00652/DG3C00653/DG2C06828/DG2C03236/DG5C00009/DG3C03608	-/-/-/-/-/-/-/-	osa:4334792/osa:4347545/osa:4330076/osa:4330077/osa:4335048/osa:4327593/osa:4324525/osa:4347547	8	5	DG3C05025/DG3C00652/DG3C00653/DG2C06828/DG5C00009	3	DG5C04907/DG2C03236/DG3C03608
osa00592	alpha-Linolenic acid metabolism	8/1100	33/3950	0.73938	0.999814	DG3C05529/DG3C05043/DG6C00949/DG7C00612/DG1C01404/DG3C06921/DG2C05349/DG4C02090	-/-/-/-/-/-/-/-	osa:4345994/osa:9269832/osa:4325705/osa:4339846/osa:107279821/osa:4340490/osa:4332121/osa:4340485	8	2	DG7C00612/DG2C05349	6	DG3C05529/DG3C05043/DG6C00949/DG1C01404/DG3C06921/DG4C02090
osa00760	Nicotinate and nicotinamide metabolism	4/1100	17/3950	0.740073	0.999814	DG6C02081/DG1C00833/DG2C00223/DG3C03613	-/-/-/-	osa:9266739/osa:4349979/osa:4331124/osa:4346801	4	2	DG6C02081/DG2C00223	2	DG1C00833/DG3C03613
osa00950	Isoquinoline alkaloid biosynthesis	4/1100	17/3950	0.740073	0.999814	DG0C01129/DG7C02513/DG3C06745/DG7C04091	-/-/-/-	osa:4336153/osa:4344636/osa:4329101/osa:4340970	4	3	DG0C01129/DG7C02513/DG3C06745	1	DG7C04091
osa00960	Tropane, piperidine and pyridine alkaloid biosynthesis	4/1100	17/3950	0.740073	0.999814	DG0C01129/DG3C06745/DG7C04091/DG5C05930	-/-/-/-	osa:4336153/osa:4329101/osa:4340970/osa:4326949	4	3	DG0C01129/DG3C06745/DG5C05930	1	DG7C04091
osa04144	Endocytosis	35/1100	137/3950	0.758522	0.999814	novel.2985/novel.924/DG1C02936/novel.7285/novel.2040/novel.8451/DG1C05191/novel.6767/novel.6562/novel.3597/DG4C01904/DG6C03602/novel.8082/DG3C03537/DG6C01795/DG3C03343/DG7C00379/DG5C06317/DG2C05797/DG4C06202/DG7C01570/DG1C05973/DG1C01406/novel.1019/DG7C01428/DG2C02770/DG3C05558/DG2C01112/DG2C02165/DG5C04393/DG7C03814/DG6C00329/DG2C01546/novel.8762/DG6C05878	-/-/-/-/-/-/-/-/-/-/-/-/-/-/-/-/-/-/-/-/-/-/-/-/-/-/-/-/-/-/-/-/-/-/-	osa:4324745/osa:4348493/osa:9272440/osa:4334459/osa:4340850/osa:4325480/osa:9266052/osa:9266052/osa:9271296/osa:9266052/osa:4347745/osa:4348891/osa:4348999/osa:4346744/osa:4339157/osa:4346614/osa:4347767/osa:4339012/osa:4332413/osa:4334746/osa:4342079/osa:4336871/osa:4344016/osa:4341894/osa:4345610/osa:4328629/osa:4347416/osa:4330669/osa:4328363/osa:4327195/osa:4341266/osa:4339623/osa:9266665/osa…	35	7	novel.8451/DG1C05191/novel.6562/DG6C03602/DG6C01795/DG4C06202/DG1C01406	28	novel.2985/novel.924/DG1C02936/novel.7285/novel.2040/novel.6767/novel.3597/DG4C01904/novel.8082/DG3C03537/DG3C03343/DG7C00379/DG5C06317/DG2C05797/DG7C01570/DG1C05973/novel.1019/DG7C01428/DG2C02770/DG3C05558/DG2C01112/DG2C02165/DG5C04393/DG7C03814/DG6C00329/DG2C01546/novel.8762/DG6C05878
osa03008	Ribosome biogenesis in eukaryotes	19/1100	77/3950	0.772591	0.999814	novel.10372/novel.10065/novel.2859/DG1C02508/DG2C04352/novel.10430/DG2C05016/novel.6038/DG3C02555/DG2C02424/DG7C03570/novel.5602/DG2C06419/DG4C00495/DG3C02533/DG1C06777/DG5C03570/DG2C07023/DG7C02116	-/-/-/-/-/-/-/-/-/-/-/-/-/-/-/-/-/-/-	osa:4339341/osa:4339341/osa:4344055/osa:4343287/osa:4332852/osa:4339341/osa:4351627/osa:4348797/osa:4334461/osa:4333588/osa:9266942/osa:4352760/osa:4331644/osa:4352760/osa:4351433/osa:4337293/osa:4352036/osa:4339341/osa:4344710	19	8	novel.10065/novel.2859/DG1C02508/novel.10430/novel.5602/DG5C03570/DG2C07023/DG7C02116	11	novel.10372/DG2C04352/DG2C05016/novel.6038/DG3C02555/DG2C02424/DG7C03570/DG2C06419/DG4C00495/DG3C02533/DG1C06777
osa00280	Valine, leucine and isoleucine degradation	10/1100	42/3950	0.772963	0.999814	DG6C02631/DG6C04856/DG2C04465/DG5C04194/DG1C05821/DG2C06204/DG2C07066/DG5C04299/DG3C06524/DG3C00797	-/-/-/-/-/-/-/-/-/-	osa:4351929/osa:4337862/osa:4332775/osa:4327020/osa:4336538/osa:4331779/osa:4331322/osa:4324637/osa:4340725/osa:4330184	10	4	DG6C02631/DG1C05821/DG3C06524/DG3C00797	6	DG6C04856/DG2C04465/DG5C04194/DG2C06204/DG2C07066/DG5C04299
osa00904	Diterpenoid biosynthesis	3/1100	14/3950	0.793646	0.999814	DG4C06439/DG0C01075/DG3C00600	-/-/-	osa:4334841/osa:4339885/osa:4336431	3	3	DG4C06439/DG0C01075/DG3C00600	0
osa00260	Glycine, serine and threonine metabolism	13/1100	56/3950	0.822889	0.999814	DG5C04672/DG0C01129/DG1C05869/DG2C02329/DG5C03843/DG4C04298/DG1C06648/DG6C04856/DG4C01595/DG2C04465/DG1C00153/DG2C06363/DG2C06204	-/-/-/-/-/-/-/-/-/-/-/-/-	osa:4327493/osa:4336153/osa:4336081/osa:4328441/osa:4325651/osa:4333898/osa:4337230/osa:4337862/osa:4352281/osa:4332775/osa:4334914/osa:9270715/osa:4331779	13	3	DG0C01129/DG5C03843/DG4C04298	10	DG5C04672/DG1C05869/DG2C02329/DG1C06648/DG6C04856/DG4C01595/DG2C04465/DG1C00153/DG2C06363/DG2C06204
osa00040	Pentose and glucuronate interconversions	8/1100	36/3950	0.826511	0.999814	DG7C02985/DG1C01328/DG2C06245/DG2C04492/DG3C06208/DG1C05498/DG4C04265/DG4C04495	-/-/-/-/-/-/-/-	osa:4341967/osa:4344059/osa:4331761/osa:4327282/osa:4340099/osa:4352874/osa:4352146/osa:4335013	8	3	DG1C01328/DG2C06245/DG3C06208	5	DG7C02985/DG2C04492/DG1C05498/DG4C04265/DG4C04495
osa00670	One carbon pool by folate	3/1100	15/3950	0.832793	0.999814	DG3C05586/DG5C03792/DG7C02427	-/-/-	osa:4345953/osa:4324118/osa:4344931	3	2	DG5C03792/DG7C02427	1	DG3C05586
osa04075	Plant hormone signal transduction	46/1100	184/3950	0.833046	0.999814	novel.9138/DG1C04072/DG6C02251/DG3C02213/DG6C01798/DG3C02475/DG5C02335/DG4C04358/DG3C05836/novel.1738/DG3C06127/novel.7757/DG1C00622/DG5C04479/DG1C06978/DG7C00074/DG7C02992/DG5C02302/DG2C04602/DG7C01389/DG6C04636/DG1C06357/DG2C01987/DG1C06460/DG1C00640/DG5C03645/DG4C05029/DG3C01495/DG6C04569/DG6C00312/DG4C05492/novel.4945/DG5C04377/DG2C05747/DG4C04702/DG7C03586/novel.6726/DG4C00484/DG3C04519/DG5C…	-/-/-/-/-/-/-/-/-/-/-/-/-/-/-/-/-/-/-/-/-/-/-/-/-/-/-/-/-/-/-/-/-/-/-/-/-/-/-/-/-/-/-/-/-/-	osa:4333824/osa:4335698/osa:4324691/osa:4324201/osa:4339158/osa:4351462/osa:4327919/osa:4339454/osa:4331518/osa:4330838/osa:4325424/osa:4323871/osa:4332548/osa:4325503/osa:4337372/osa:9270313/osa:4341972/osa:4349090/osa:107276358/osa:4345625/osa:4337971/osa:4334864/osa:4328276/osa:9270267/osa:4344334/osa:4325895/osa:4333435/osa:4335937/osa:9272441/osa:9268260/osa:4334431/osa:4339454/osa:4326541/o…	46	17	DG3C02213/DG3C02475/DG3C05836/DG5C04479/DG1C06978/DG7C00074/DG5C02302/DG2C04602/DG7C01389/DG2C01987/DG1C06460/DG3C01495/DG6C00312/DG4C04702/novel.6726/DG4C00484/DG3C04519	29	novel.9138/DG1C04072/DG6C02251/DG6C01798/DG5C02335/DG4C04358/novel.1738/DG3C06127/novel.7757/DG1C00622/DG7C02992/DG6C04636/DG1C06357/DG1C00640/DG5C03645/DG4C05029/DG6C04569/DG4C05492/novel.4945/DG5C04377/DG2C05747/DG7C03586/DG5C01122/DG7C04310/DG1C05937/novel.802/DG1C05007/DG3C04664/novel.8240
osa00790	Folate biosynthesis	4/1100	20/3950	0.850696	0.999814	DG5C01842/DG4C02488/DG1C05908/DG3C00552	-/-/-/-	osa:4326358/osa:4328930/osa:4336051/osa:4352298	4	2	DG5C01842/DG4C02488	2	DG1C05908/DG3C00552
osa00350	Tyrosine metabolism	7/1100	33/3950	0.8539	0.999814	DG0C01129/DG1C01531/DG7C02513/DG3C01999/DG3C06745/DG7C04091/DG3C01993	-/-/-/-/-/-/-	osa:4336153/osa:4343942/osa:4344636/osa:4351775/osa:4329101/osa:4340970/osa:4351776	7	4	DG0C01129/DG7C02513/DG3C06745/DG3C01993	3	DG1C01531/DG3C01999/DG7C04091
osa04070	Phosphatidylinositol signaling system	12/1100	54/3950	0.861358	0.999814	DG1C04057/DG4C04165/novel.9897/DG2C00533/DG2C03801/DG7C04762/DG7C02283/DG5C05359/DG6C01814/DG5C04939/DG3C03926/DG6C05385	-/-/-/-/-/-/-/-/-/-/-/-	osa:4332501/osa:4333967/osa:4333347/osa:4330961/osa:9266342/osa:4337126/osa:4344812/osa:9269751/osa:4339171/osa:4327902/osa:4347005/osa:4337686	12	5	DG4C04165/DG2C00533/DG7C02283/DG5C05359/DG6C05385	7	DG1C04057/novel.9897/DG2C03801/DG7C04762/DG6C01814/DG5C04939/DG3C03926
osa00020	Citrate cycle (TCA cycle)	10/1100	46/3950	0.864665	0.999814	DG1C02355/DG1C02783/DG3C07035/DG1C00447/DG6C04856/DG2C05600/DG3C04986/DG3C06673/DG4C04430/DG3C03948	-/-/-/-/-/-/-/-/-/-	osa:4343404/osa:4336169/osa:9272485/osa:4344403/osa:4337862/osa:4332293/osa:4347531/osa:4340640/osa:4334968/osa:4345640	10	2	DG3C07035/DG4C04430	8	DG1C02355/DG1C02783/DG1C00447/DG6C04856/DG2C05600/DG3C04986/DG3C06673/DG3C03948
osa00740	Riboflavin metabolism	3/1100	16/3950	0.865371	0.999814	DG6C03704/DG3C00458/DG4C01354	-/-/-	osa:4348834/osa:4336286/osa:4352436	3	3	DG6C03704/DG3C00458/DG4C01354	0
osa00908	Zeatin biosynthesis	3/1100	16/3950	0.865371	0.999814	DG6C03544/DG6C00168/DG4C05694	-/-/-	osa:4348932/osa:4339535/osa:4334529	3	3	DG6C03544/DG6C00168/DG4C05694	0
osa00620	Pyruvate metabolism	17/1100	75/3950	0.874429	0.999814	DG2C03148/DG5C00571/DG1C02636/DG5C05151/DG6C04856/DG2C05600/DG3C04986/DG1C05821/DG3C06673/DG5C01530/DG3C06524/DG4C04430/DG5C04229/DG5C04085/DG1C05640/DG4C03436/DG3C03948	-/-/-/-/-/-/-/-/-/-/-/-/-/-/-/-/-	osa:4329021/osa:4326138/osa:4332593/osa:4349454/osa:4337862/osa:4332293/osa:4347531/osa:4336538/osa:4340640/osa:4325531/osa:4340725/osa:4334968/osa:4325309/osa:4324717/osa:9268154/osa:4350078/osa:4345640	17	6	DG2C03148/DG1C05821/DG3C06524/DG4C04430/DG5C04085/DG1C05640	11	DG5C00571/DG1C02636/DG5C05151/DG6C04856/DG2C05600/DG3C04986/DG3C06673/DG5C01530/DG5C04229/DG4C03436/DG3C03948
osa00520	Amino sugar and nucleotide sugar metabolism	23/1100	100/3950	0.888219	0.999814	DG3C01825/DG7C02985/DG1C06427/DG5C03544/DG4C01330/DG5C04082/DG6C04066/DG7C01748/DG1C05586/DG3C02594/DG1C01674/DG5C04372/DG4C04048/DG5C03838/DG0C01282/DG3C03511/DG0C00394/DG6C01893/DG3C05205/DG5C01311/DG4C04265/DG5C03839/DG5C05513	-/-/-/-/-/-/-/-/-/-/-/-/-/-/-/-/-/-/-/-/-/-/-	osa:4339718/osa:4341967/osa:4337166/osa:4327172/osa:4336265/osa:4324666/osa:4348230/osa:4345339/osa:4336263/osa:4349687/osa:4343849/osa:4326547/osa:4334020/osa:4342115/osa:4332441/osa:4346723/osa:4339812/osa:4338546/osa:4347638/osa:4326776/osa:4352146/osa:4338719/osa:4324914	23	10	DG5C04082/DG6C04066/DG7C01748/DG1C05586/DG3C02594/DG5C04372/DG4C04048/DG5C03838/DG5C01311/DG5C05513	13	DG3C01825/DG7C02985/DG1C06427/DG5C03544/DG4C01330/DG1C01674/DG0C01282/DG3C03511/DG0C00394/DG6C01893/DG3C05205/DG4C04265/DG5C03839
osa01210	2-Oxocarboxylic acid metabolism	9/1100	44/3950	0.9012	0.999814	DG6C03895/DG3C05927/DG1C02783/DG1C02615/DG3C00808/DG6C00484/DG5C01124/DG5C00625/DG2C07066	-/-/-/-/-/-/-/-/-	osa:4348524/osa:4329450/osa:4336169/osa:4348525/osa:4330192/osa:4339677/osa:4348992/osa:4333613/osa:4331322	9	5	DG6C03895/DG3C05927/DG1C02615/DG6C00484/DG5C00625	4	DG1C02783/DG3C00808/DG5C01124/DG2C07066
osa03050	Proteasome	10/1100	49/3950	0.911789	0.999814	novel.3045/DG3C06889/novel.8460/novel.1309/DG5C00002/DG1C01860/DG4C01784/novel.3871/novel.3870/novel.9413	-/-/-/-/-/-/-/-/-/-	osa:4347735/osa:4336931/osa:4346252/osa:4329887/osa:4332222/osa:4328215/osa:4335951/osa:4347735/osa:4329887/osa:4344971	10	3	novel.1309/novel.3871/novel.3870	7	novel.3045/DG3C06889/novel.8460/DG5C00002/DG1C01860/DG4C01784/novel.9413
osa00310	Lysine degradation	7/1100	37/3950	0.924442	0.999814	DG6C02064/DG3C03655/DG2C05508/DG6C04856/DG1C05821/DG3C06524/DG7C01560	-/-/-/-/-/-/-	osa:4326952/osa:4346857/osa:4332225/osa:4337862/osa:4336538/osa:4340725/osa:4345509	7	4	DG3C03655/DG2C05508/DG1C05821/DG3C06524	3	DG6C02064/DG6C04856/DG7C01560
osa00630	Glyoxylate and dicarboxylate metabolism	12/1100	59/3950	0.92936	0.999814	DG6C03916/DG2C02329/DG1C02636/DG3C00258/DG6C04856/DG4C05338/DG5C02656/DG5C02888/DG1C00153/DG1C06739/DG4C04302/DG1C05640	-/-/-/-/-/-/-/-/-/-/-/-	osa:4352014/osa:4328441/osa:4332593/osa:4328073/osa:4337862/osa:4334349/osa:3131463/osa:4326312/osa:4334914/osa:4337272/osa:4333896/osa:9268154	12	5	DG6C03916/DG5C02656/DG5C02888/DG1C06739/DG1C05640	7	DG2C02329/DG1C02636/DG3C00258/DG6C04856/DG4C05338/DG1C00153/DG4C04302
osa00906	Carotenoid biosynthesis	4/1100	24/3950	0.934111	0.999814	DG5C02930/DG2C06735/DG7C00193/DG5C00487	-/-/-/-	osa:4324196/osa:4331460/osa:4347813/osa:4352846	4	2	DG5C02930/DG2C06735	2	DG7C00193/DG5C00487
osa03040	Spliceosome	37/1100	164/3950	0.95102	0.999814	DG4C03384/DG1C01711/DG2C06554/novel.2015/DG4C00739/novel.1700/DG1C00787/DG0C00523/DG3C07100/novel.3007/DG4C00730/DG5C05764/DG6C04635/DG5C05202/DG3C02953/DG4C05695/DG4C04637/DG1C05806/novel.1655/DG5C06317/DG2C04207/DG4C05740/DG5C00505/DG5C00594/DG4C00561/DG5C02689/DG2C05797/novel.1656/DG4C06104/DG2C03873/DG5C05835/DG3C00461/DG3C04754/DG0C00527/novel.6388/DG6C05541/DG7C02027	-/-/-/-/-/-/-/-/-/-/-/-/-/-/-/-/-/-/-/-/-/-/-/-/-/-/-/-/-/-/-/-/-/-/-/-/-	osa:4326580/osa:4343831/osa:4331556/osa:4344716/osa:4348844/osa:4342038/osa:4336118/osa:4341330/osa:4340375/osa:4340248/osa:4330796/osa:4324332/osa:4337972/osa:4337198/osa:4346374/osa:4334528/osa:107275752/osa:4329810/osa:4331222/osa:4339012/osa:4332903/osa:4334542/osa:4332617/osa:4345702/osa:4332861/osa:4327802/osa:4332413/osa:4331222/osa:4334703/osa:4333092/osa:4352279/osa:4329951/osa:4340248/o…	37	13	novel.2015/DG0C00523/novel.3007/DG4C00730/DG3C02953/novel.1655/DG5C00505/DG5C02689/novel.1656/DG4C06104/DG3C04754/DG0C00527/novel.6388	24	DG4C03384/DG1C01711/DG2C06554/DG4C00739/novel.1700/DG1C00787/DG3C07100/DG5C05764/DG6C04635/DG5C05202/DG4C05695/DG4C04637/DG1C05806/DG5C06317/DG2C04207/DG4C05740/DG5C00594/DG4C00561/DG2C05797/DG2C03873/DG5C05835/DG3C00461/DG6C05541/DG7C02027
osa03010	Ribosome	50/1100	216/3950	0.953854	0.999814	DG4C01015/DG5C03703/DG3C02686/novel.8698/novel.7084/DG5C00461/DG3C02132/DG2C07095/novel.288/DG5C04011/novel.842/DG1C02841/novel.7420/novel.5817/DG3C04961/DG5C01969/DG3C01907/DG4C05019/DG7C04683/DG7C04360/novel.8810/DG6C00960/DG2C00107/novel.9637/DG2C03699/DG4C03467/DG2C03276/novel.6320/DG3C00785/DG7C00843/DG0C00243/DG5C02991/DG2C04305/DG1C05912/DG1C01496/DG2C05701/DG4C01434/DG7C04833/novel.4423/n…	-/-/-/-/-/-/-/-/-/-/-/-/-/-/-/-/-/-/-/-/-/-/-/-/-/-/-/-/-/-/-/-/-/-/-/-/-/-/-/-/-/-/-/-/-/-/-/-/-/-	osa:4331942/osa:4325273/osa:4346195/osa:4333308/osa:9266191/osa:9271934/osa:4350516/osa:4333306/osa:4352353/osa:4341262/osa:3131435/osa:4342748/osa:9269245/osa:4323991/osa:4347522/osa:4327104/osa:4335547/osa:9272292/osa:9268174/osa:4341869/osa:4342953/osa:4324162/osa:4340273/osa:4347896/osa:4333233/osa:4350098/osa:4328932/osa:6450196/osa:9272428/osa:9268245/osa:4327674/osa:4324446/osa:4332868/osa…	50	21	DG4C01015/novel.288/novel.842/DG1C02841/novel.5817/DG7C04360/novel.8810/novel.9637/DG2C03699/DG2C03276/novel.6320/DG3C00785/DG2C04305/DG1C01496/DG2C05701/DG7C04833/DG5C05849/DG1C01101/DG4C05960/DG2C01876/DG2C05291	29	DG5C03703/DG3C02686/novel.8698/novel.7084/DG5C00461/DG3C02132/DG2C07095/DG5C04011/novel.7420/DG3C04961/DG5C01969/DG3C01907/DG4C05019/DG7C04683/DG6C00960/DG2C00107/DG4C03467/DG7C00843/DG0C00243/DG5C02991/DG1C05912/DG4C01434/novel.4423/novel.7466/DG3C03561/DG3C00072/DG3C05336/DG6C04885/DG1C02337
osa00240	Pyrimidine metabolism	8/1100	45/3950	0.959224	0.999814	DG5C06560/DG1C03125/DG3C02894/DG2C03711/DG1C01338/DG4C01231/DG1C02513/DG4C00164	-/-/-/-/-/-/-/-	osa:4324465/osa:9266846/osa:4330474/osa:4331376/osa:4344056/osa:4352499/osa:4343275/osa:4333679	8	3	DG5C06560/DG3C02894/DG4C00164	5	DG1C03125/DG2C03711/DG1C01338/DG4C01231/DG1C02513
osa03020	RNA polymerase	7/1100	41/3950	0.963273	0.999814	DG1C03017/DG3C00059/DG6C01974/DG4C03457/DG7C03535/novel.2372/DG0C00322	-/-/-/-/-/-/-	osa:4342517/osa:4333066/osa:9272152/osa:4351715/osa:4341464/osa:4337831/osa:3131431	7	3	DG1C03017/DG3C00059/DG0C00322	4	DG6C01974/DG4C03457/DG7C03535/novel.2372
osa00650	Butanoate metabolism	3/1100	22/3950	0.966938	0.999814	DG3C05927/DG5C02888/DG1C04544	-/-/-	osa:4329450/osa:4326312/osa:4335973	3	3	DG3C05927/DG5C02888/DG1C04544	0
osa00780	Biotin metabolism	2/1100	17/3950	0.970816	0.999814	DG4C03893/DG1C03216	-/-	osa:4334104/osa:4343598	2	1	DG1C03216	1	DG4C03893
osa04141	Protein processing in endoplasmic reticulum	33/1100	153/3950	0.970981	0.999814	DG4C05363/DG4C05517/DG4C04652/novel.7069/DG3C02560/DG2C07199/DG1C02377/DG1C01705/DG0C00935/novel.5835/DG5C03523/DG7C01197/DG3C06621/DG1C03942/DG5C00217/DG5C06317/DG6C05937/DG4C04944/DG2C05717/DG2C05797/DG1C03353/DG2C05223/DG6C04858/DG4C01065/DG2C00902/novel.3396/DG5C05092/DG5C02276/novel.6082/DG4C06045/DG3C00325/DG1C04404/DG5C00080	-/-/-/-/-/-/-/-/-/-/-/-/-/-/-/-/-/-/-/-/-/-/-/-/-/-/-/-/-/-/-/-/-	osa:4334359/osa:9270427/osa:4333714/osa:4326440/osa:4326440/osa:4347001/osa:4343386/osa:4333580/osa:4330933/osa:4333165/osa:4327162/osa:4336083/osa:4340661/osa:4344154/osa:4325695/osa:4339012/osa:4337538/osa:4346811/osa:4332357/osa:4332413/osa:4335701/osa:4332042/osa:4337860/osa:4342077/osa:4330786/osa:4333165/osa:107275251/osa:107275757/osa:4341009/osa:4334675/osa:4330476/osa:4335906/osa:1072769…	33	7	DG4C05363/DG4C05517/DG4C04652/novel.7069/DG5C03523/DG5C00217/novel.3396	26	DG3C02560/DG2C07199/DG1C02377/DG1C01705/DG0C00935/novel.5835/DG7C01197/DG3C06621/DG1C03942/DG5C06317/DG6C05937/DG4C04944/DG2C05717/DG2C05797/DG1C03353/DG2C05223/DG6C04858/DG4C01065/DG2C00902/DG5C05092/DG5C02276/novel.6082/DG4C06045/DG3C00325/DG1C04404/DG5C00080
osa00563	Glycosylphosphatidylinositol (GPI)-anchor biosynthesis	3/1100	23/3950	0.974193	0.999814	DG3C00233/DG5C00897/DG6C04743	-/-/-	osa:9269143/osa:9267411/osa:4337911	3	2	DG5C00897/DG6C04743	1	DG3C00233
osa00511	Other glycan degradation	2/1100	18/3950	0.977898	0.999814	DG7C04325/DG5C05513	-/-	osa:4344485/osa:4324914	2	1	DG5C05513	1	DG7C04325
osa00640	Propanoate metabolism	3/1100	25/3950	0.98442	0.999814	DG6C02631/DG6C04856/DG5C04299	-/-/-	osa:4351929/osa:4337862/osa:4324637	3	1	DG6C02631	2	DG6C04856/DG5C04299
osa00061	Fatty acid biosynthesis	5/1100	36/3950	0.985926	0.999814	DG4C03893/DG3C02919/DG5C04194/DG3C02753/DG1C03216	-/-/-/-/-	osa:4334104/osa:9272332/osa:4327020/osa:4324393/osa:4343598	5	3	DG3C02919/DG3C02753/DG1C03216	2	DG4C03893/DG5C04194
osa00510	N-Glycan biosynthesis	5/1100	36/3950	0.985926	0.999814	DG3C01066/DG2C04554/DG1C03353/DG3C06678/DG5C02276	-/-/-/-/-	osa:4330363/osa:4342475/osa:4335701/osa:4340636/osa:107275757	5	1	DG3C06678	4	DG3C01066/DG2C04554/DG1C03353/DG5C02276
osa04136	Autophagy - other	4/1100	31/3950	0.986532	0.999814	novel.5550/DG6C03520/DG1C05557/DG1C04848	-/-/-/-	osa:4337435/osa:4328734/osa:9267420/osa:4336527	4	2	novel.5550/DG1C04848	2	DG6C03520/DG1C05557
osa00190	Oxidative phosphorylation	17/1100	92/3950	0.986868	0.999814	DG7C03173/DG6C01268/DG1C07275/DG1C02355/DG2C04893/DG4C05728/DG3C05709/DG1C02401/DG6C02208/DG1C05548/DG2C06084/DG2C07050/DG2C00783/DG5C02657/DG4C04554/DG1C01664/DG3C04301	-/-/-/-/-/-/-/-/-/-/-/-/-/-/-/-/-	osa:4342058/osa:4337284/osa:4327412/osa:4343404/osa:4331853/osa:107276756/osa:4341751/osa:4343366/osa:4338723/osa:4336292/osa:4332532/osa:4350530/osa:4330852/osa:3131462/osa:4352910/osa:4345839/osa:3131393	17	8	DG7C03173/DG1C07275/DG1C02401/DG2C07050/DG2C00783/DG5C02657/DG1C01664/DG3C04301	9	DG6C01268/DG1C02355/DG2C04893/DG4C05728/DG3C05709/DG6C02208/DG1C05548/DG2C06084/DG4C04554
osa03015	mRNA surveillance pathway	19/1100	102/3950	0.989109	0.999814	DG1C07184/DG4C03384/DG3C03194/DG6C03520/DG1C00628/novel.1790/novel.8817/novel.4376/DG4C05695/novel.7666/DG5C02530/novel.5007/DG3C01908/DG6C05351/DG7C01558/novel.9939/novel.5764/DG6C02697/DG7C03010	-/-/-/-/-/-/-/-/-/-/-/-/-/-/-/-/-/-/-	osa:4337444/osa:4326580/osa:4346507/osa:4328734/osa:4335338/osa:4347878/osa:4342307/osa:4346507/osa:4334528/osa:4342307/osa:4326473/osa:4331166/osa:4346409/osa:9268632/osa:4345502/osa:4342307/osa:4340228/osa:4330785/osa:4345242	19	5	novel.8817/novel.4376/novel.7666/novel.9939/novel.5764	14	DG1C07184/DG4C03384/DG3C03194/DG6C03520/DG1C00628/novel.1790/DG4C05695/DG5C02530/novel.5007/DG3C01908/DG6C05351/DG7C01558/DG6C02697/DG7C03010
osa00071	Fatty acid degradation	5/1100	39/3950	0.992878	0.999814	DG1C01531/DG1C05821/DG7C00612/DG3C02753/DG3C06524	-/-/-/-/-	osa:4343942/osa:4336538/osa:4339846/osa:4324393/osa:4340725	5	4	DG1C05821/DG7C00612/DG3C02753/DG3C06524	1	DG1C01531
osa01212	Fatty acid metabolism	9/1100	60/3950	0.994117	0.999814	DG5C00012/DG1C05664/DG4C03893/DG3C02919/novel.8234/DG7C00612/DG3C02753/DG1C03216/DG5C00013	-/-/-/-/-/-/-/-/-	osa:107277374/osa:4336202/osa:4334104/osa:9272332/osa:4334104/osa:4339846/osa:4324393/osa:4343598/osa:4335343	9	7	DG5C00012/DG1C05664/DG3C02919/DG7C00612/DG3C02753/DG1C03216/DG5C00013	2	DG4C03893/novel.8234
osa00970	Aminoacyl-tRNA biosynthesis	6/1100	47/3950	0.996201	0.999814	DG5C03792/DG1C03593/DG6C01862/DG4C02213/DG4C04817/DG2C02593	-/-/-/-/-/-	osa:4324118/osa:4350686/osa:4330354/osa:4350906/osa:4333591/osa:4329580	6	5	DG5C03792/DG1C03593/DG6C01862/DG4C02213/DG4C04817	1	DG2C02593
osa00562	Inositol phosphate metabolism	5/1100	50/3950	0.999505	0.999814	DG1C04057/DG4C04165/DG5C05359/DG3C03926/DG6C05385	-/-/-/-/-	osa:4332501/osa:4333967/osa:9269751/osa:4347005/osa:4337686	5	3	DG4C04165/DG5C05359/DG6C05385	2	DG1C04057/DG3C03926
osa03013	RNA transport	20/1100	131/3950	0.999814	0.999814	DG6C04091/DG4C03384/DG5C00411/DG3C03246/DG3C04597/DG6C03975/DG7C03034/DG2C02032/DG4C05695/DG7C03570/DG3C01908/novel.9942/DG4C01585/novel.10585/DG6C00440/novel.5240/DG2C06648/DG1C05218/DG7C03010/novel.5621	-/-/-/-/-/-/-/-/-/-/-/-/-/-/-/-/-/-/-/-	osa:4348184/osa:4326580/osa:4326038/osa:4350305/osa:9269203/osa:107276136/osa:4341994/osa:4346742/osa:4334528/osa:9266942/osa:4346409/osa:107276136/osa:9270871/osa:4326461/osa:4352748/osa:4325820/osa:4342741/osa:4336760/osa:4345242/osa:4326461	20	7	DG6C04091/DG3C03246/DG2C02032/novel.9942/novel.10585/novel.5240/novel.5621	13	DG4C03384/DG5C00411/DG3C04597/DG6C03975/DG7C03034/DG4C05695/DG7C03570/DG3C01908/DG4C01585/DG6C00440/DG2C06648/DG1C05218/DG7C03010
