# Supplementary material for: Comparative transcriptome analyses reveal different mechanism of high- and low-tillering genotypes controlling tiller growth in orchardgrass (Dactylis glomerata L.)
Source: BMC Plant Biol. 2020 Aug 5;20:369. doi: 10.1186/s12870-020-02582-2 (PMC7409468; doi:10.1186/s12870-020-02582-2)
Supplement: Supplementary file 18 — Additional file 18 : Supplemental Table 8 The expression of key genes regulating tillering [file 12870_2020_2582_MOESM18_ESM.xlsx]

## Sheet: Sheet1
	ID	A(h)_B	A(h)_S	A(h)_R	A(h)_L	D(l)_B	D(l)_S	D(l)_R	D(l)_L
SLR1	DG6C04693	0	0	0.0119453	0	0	0	0	0
D3	DG3C06307	14.7233	24.1894	25.5675	16.5938	10.3535	13.9069	19.1351	7.85436
D14	DG2C05098	46.354	119.378	136.212	296.09	55.0991	55.5093	146.042	86.5219
D53	DG4C02761	9.99389	55.7452	39.2892	38.7617	10.6632	54.8059	23.3181	70.9259
OsMADS57	DG2C01220	4.84667	11.7101	44.791	7.51015	5.80592	16.6087	69.6331	7.44536
crtB	DG7C00193	2.09372	1.53685	2.64375	5.65253	0.640202	30.6445	10.9108	14.0187
ZDS	DG1C02994	42.6825	25.8785	29.9646	201.321	40.4273	23.5528	14.6439	124.012
D27	DG4C02119	0.0182163	0.656705	1.52202	0.0842276	0.047004	2.74928	0.0837256	0.078718
CCD7	DG1C04962	0.0597364	1.73603	0.27169	0.078277	0.01472	6.90541	1.28185	0.0956219
CCD8	DG5C04348	0.00689886	0.172896	0.2547	0.0183149	0	4.64499	1.40624	0.214011
MAX1	DG7C03725	0.113506	0.765265	0.361467	0.0460899	0.286111	14.3205	1.37848	0.591332
LUT5	DG2C00259	7.77953	3.46902	3.24451	19.9374	6.51659	2.33303	0.919888	22.2792
VDE	DG1C03982	13.5812	3.69224	1.22451	100.024	9.95719	1.15189	1.01264	58.0565
NCED	DG3C00365	2.29061	0.384621	0.107059	514.798	1.97887	0.0257026	0.0418617	354.993
ABA2	DG4C05731	6.39178	5.03978	7.60959	4.55181	10.6078	14.4223	20.6391	6.35287
ABAH	DG3C04329	0.201849	0.578824	0.00893137	0.704407	0.0288793	0	0.0200582	0.164221
ent-CPS	DG6C04607	0.0983606	0.751785	0.0652633	0.806393	0.486431	4.379	24.271	3.07455
ent-KS	DG1C01516	1.8995	1.97364	2.53232	0.930529	1.37752	2.01998	0.591858	0.563694
CYP88A1	DG0C01075	0.712465	1.36115	1.15	10.67	1.50313	0.764228	0.732138	3.09878
GA20ox	DG4C06439	4.61722	1.65955	2.81958	24.3397	1.70745	1.68944	4.66155	2.20847
GA2ox	DG5C03660	0.896448	1.35219	1.34732	1.4332	0.254965	0.344237	0.333315	0.296688
Nrt	DG5C03943	0.875497	0.116716	0.58814	2.10176	0.0645359	0.370904	1.46781	0.186145
NR	DG2C00725	2.94215	10.8466	291.358	0.0695166	0.898946	2.41708	9.37616	0.0714612
NirA	DG2C00811	16.7702	92.7625	685.338	256.8	14.9416	48.2381	192.636	126.689
GS	DG2C05318	16.7618	65.2812	1293.67	40.0915	4.9071	33.0947	287.368	21.8953
GOGAT	DG5C03746	16.2884	42.6032	141.091	23.7213	6.03001	26.5872	31.6878	12.5625
NIT	DG3C00652	2.3805	2.04521	3.04234	5.94438	0.00926977	0	0	0.0585964
